# Supplementary material for: PADI4-mediated citrullination of histone H3 stimulates HIV-1 transcription
Source: Nat Commun. 2025 Jun 25;16:5393. doi: 10.1038/s41467-025-61029-0 (PMC12198384; doi:10.1038/s41467-025-61029-0)
Supplement: Supplementary file 3 — Supplementary data 1 [file 41467_2025_61029_MOESM3_ESM.xlsx]

## Sheet: Galaxy567-(H3citRankDMSO.txt)
1	gene	h3cit_DMSO	h3cit_PMAi	h3cit_GSKDMSO	h3cit_GSKPMAi	diff_DMSO	diff_PMAi
2	TRBV10-2	48.8445	74.1314	55.9345	62.4889	-7.09001	11.6425
3	TRBV6-5	40.7038	59.3051	55.9345	39.0556	-15.2308	20.2496
4	ENSG00000276523	26.1808	11.9749	28.0738	9.46108	-1.89296	2.51386
5	GABARAPL2	18.7548	8.59219	20.0841	6.77798	-1.32934	1.81421
6	ENSG00000261745	16.2815	9.88419	4.66121	5.20741	11.6203	4.67678
7	TRBV7-7	16.2815	7.41314	41.9509	15.6222	-25.6694	-8.20909
8	TRBV28	16.2815	0	27.9673	15.6222	-11.6858	-15.6222
9	ITM2C	13.3009	1.70828	8.62664	3.29809	4.67431	-1.58981
10	TIMMDC1-DT	12.2111	14.8263	13.9836	11.7167	-1.7725	3.10961
11	PNRC1-DT	12.2111	0	20.9755	3.90556	-8.76432	-3.90556
12	ENSG00000272854	10.9149	24.7586	9.3712	0.0467742	1.54373	24.7118
13	ENSG00000277010	10.1854	4.17443	9.60153	2.29779	0.583841	1.87663
14	TRBV6-2	10.0194	7.98338	8.60531	9.61368	1.41408	-1.6303
15	ENSG00000272910	9.88657	8.98646	5.71023	6.34319	4.17634	2.64327
16	TRBV3-1	9.30372	4.23608	0	2.23175	9.30372	2.00433
17	RAX	8.36469	5.08625	4.83731	0.129626	3.52738	4.95662
18	ENSG00000289032	8.14076	0	20.9755	7.81111	-12.8347	-7.81111
19	ENSG00000271930	8.14076	3.70657	10.4877	0	-2.34697	3.70657
20	ENSG00000279807	7.76812	4.85856	3.15822	3.13786	4.60991	1.72069
21	ARHGEF19-AS1	7.03027	3.86689	3.68392	7.96844	3.34635	-4.10155
22	TRBV5-6	6.97779	4.23608	9.98831	0	-3.01052	4.23608
23	ENSG00000267082	6.70154	4.2002	2.73062	2.70277	3.97091	1.49743
24	FASN	6.33882	4.84076	8.80945	5.54634	-2.47063	-0.705577
25	ENSG00000272223	5.5782	6.21571	2.2255	2.51183	3.35271	3.70388
26	ENSG00000262231	5.53756	1.69293	1.62702	3.52425	3.91054	-1.83131
27	ENSG00000261000	5.42717	3.29473	4.66121	3.47161	0.765958	-0.176877
28	ENSG00000279842	5.42717	12.3552	4.66121	2.6037	0.765958	9.75153
29	TPSG1	5.39818	2.26727	5.05337	1.30242	0.344817	0.964845
30	ENSG00000224888	5.12977	2.98162	2.36042	2.80123	2.76936	0.180387
31	LRIG2	4.99597	4.52393	4.27534	3.19047	0.720627	1.33345
32	TRBV7-1	4.88445	1.48263	3.49591	3.12445	1.38854	-1.64182
33	DLL3	4.76471	2.52984	4.10745	2.65728	0.657253	-0.12744
34	ERBIN-DT	4.69233	3.2093	1.03224	3.37381	3.66008	-0.16451
35	COX6A2	4.4461	3.25038	5.37832	1.74248	-0.932217	1.5079
36	ENSG00000277543	4.4461	3.25038	5.37832	1.74248	-0.932217	1.5079
37	TRBV9	4.44041	3.36961	1.27124	1.4202	3.16917	1.94941
38	TRBV12-5	4.44041	2.69569	1.27124	1.4202	3.16917	1.27548
39	TNNT3	4.38824	3.53605	2.22788	1.94358	2.16036	1.59247
40	TNNI2	4.369	3.13481	3.79568	2.00479	0.573314	1.13002
41	ENSG00000273420	4.23829	2.00788	3.63125	2.51437	0.607036	-0.506488
42	ENSG00000280282	4.23098	6.29359	2.47559	1.39221	1.75539	4.90138
43	ENSG00000274682	4.09825	0.0226681	3.52516	0.0264056	0.573088	-0.00373752
44	ENSG00000275484	3.94392	5.32564	1.74456	2.37564	2.19936	2.95
45	ENSG00000278493	3.78247	2.75684	3.2446	0.761303	0.537877	1.99554
46	ENSG00000280037	3.75727	5.70242	5.37832	6.00855	-1.62105	-0.306133
47	TRBV7-3	3.75727	2.28097	1.07566	2.40342	2.68161	-0.122453
48	C6orf226	3.71333	2.6011	3.92523	1.0963	-0.211904	1.50481
49	DCAF15	3.70294	4.65134	3.43996	5.56511	0.26298	-0.913773
50	IPO13	3.66644	3.9254	4.35277	4.73265	-0.686331	-0.807249
51	ENSG00000259992	3.66626	1.70802	3.89625	1.36009	-0.229991	0.347935
52	ENSG00000260500	3.64826	2.06892	1.90428	2.08406	1.74399	-0.015145
53	TRBV10-1	3.61811	7.41314	4.66121	2.6037	-1.0431	4.80944
54	H2AZ2-DT	3.6011	1.16119	0.0535361	1.15176	3.54756	0.0094329
55	DVL3	3.55157	2.5803	3.67372	2.44773	-0.122147	0.132569
56	ENSG00000279681	3.43806	4.09575	3.40337	2.19546	0.0346897	1.90029
57	ACTL6A	3.41159	3.09099	2.00377	2.20018	1.40782	0.890811
58	SAMD1	3.40819	2.07433	1.05714	2.17671	2.35105	-0.102383
59	ARHGEF19	3.38798	1.92724	1.82609	3.59212	1.56189	-1.66488
60	TMEM256	3.28038	3.01897	1.48068	0.859399	1.7997	2.15957
61	ENSG00000238232	3.2563	0	1.39836	3.12445	1.85794	-3.12445
62	ENSG00000258753	3.2563	1.48263	1.39836	1.56222	1.85794	-0.0795946
63	HAPLN4	3.22198	4.763	1.91202	1.07422	1.30996	3.68877
64	DPM3	3.07926	1.51779	2.58887	0.799638	0.490384	0.718156
65	H3C2	2.96027	0	0	0	2.96027	0
66	ENSG00000280097	2.96027	5.39138	6.3562	4.26061	-3.39592	1.13077
67	ENSG00000225007	2.96027	0	0	0	2.96027	0
68	ENSG00000259970	2.86886	2.65006	2.48435	1.22974	0.384515	1.42032
69	ENSG00000282988	2.85176	3.60365	3.76297	2.42919	-0.911212	1.17446
70	ENSG00000289518	2.83157	2.25617	1.21597	0.679227	1.6156	1.57695
71	CDC42BPG	2.8015	1.4541	2.23321	0.956338	0.568288	0.497761
72	KHSRP	2.79179	1.76563	1.8421	3.32166	0.949693	-1.55603
73	PFN3	2.76478	1.11896	2.63842	2.35807	0.126363	-1.23911
74	H3C4	2.75062	3.76325	4.70371	2.64594	-1.95309	1.11731
75	ENSG00000273141	2.71359	0	3.49591	0	-0.782324	0
76	DOCK6	2.69885	1.7274	1.21554	1.13616	1.48331	0.591236
77	ENSG00000242659	2.64024	0.40071	0.755872	2.11111	1.88437	-1.7104
78	ENSG00000268108	2.57939	0.445767	2.21057	1.25526	0.368815	-0.809488
79	ENSG00000289148	2.57076	2.34099	0.735981	4.11111	1.83478	-1.77012
80	CCDC137	2.56169	3.22011	1.71498	2.81591	0.846715	0.404196
81	ENSG00000276093	2.50485	1.14048	2.15133	1.20171	0.353519	-0.0612266
82	ENSG00000268707	2.47412	2.24165	2.12421	0.846462	0.349913	1.39518
83	ENSG00000279153	2.46813	1.14118	1.60762	2.06251	0.860511	-0.921328
84	MXRA8	2.45167	2.31463	2.48498	1.11678	-0.0333176	1.19785
85	TRBV7-6	2.32593	2.11804	0.998831	1.11587	1.3271	1.00217
86	ENSG00000280319	2.32593	1.05902	0.998831	0	1.3271	1.05902
87	H2AW	2.32108	2.61401	0.515258	0.596471	1.80583	2.01754
88	LRP3	2.30095	1.09524	1.89144	1.3102	0.409511	-0.214967
89	FURIN	2.27833	2.13206	2.78215	1.70065	-0.503829	0.431407
90	ENSG00000279262	2.27272	2.04803	1.23691	1.39753	1.03582	0.650494
91	ENSG00000280121	2.27272	2.04803	1.23691	1.39753	1.03582	0.650494
92	PRLH	2.23472	0.581423	0.822567	0.765795	1.41215	-0.184373
93	ENSG00000290041	2.18707	2.87674	1.66969	1.16584	0.517381	1.7109
94	SRARP	2.12715	1.32837	3.04719	0.718065	-0.920035	0.610305
95	ENSG00000233078	2.12715	1.32837	3.04719	0.718065	-0.920035	0.610305
96	ENSG00000289390	2.12367	1.93386	6.07984	3.39614	-3.95617	-1.46227
97	REC8	2.08371	3.55666	2.49663	1.68147	-0.41292	1.87519
98	ENSG00000272971	2.07849	1.26181	2.38019	1.99433	-0.301703	-0.732516
99	ENSG00000289065	2.07369	0.824456	1.27928	1.42246	0.794409	-0.598007
100	ENSG00000255498	2.07236	1.59769	1.34709	1.6508	0.725272	-0.0531141
101	LINC00345	2.06685	0.775164	0.379152	0.795643	1.6877	-0.0204784
102	ENSG00000267073	2.06216	1.3004	1.37686	0.573284	0.685303	0.727121
103	ENSG00000271937	2.03519	1.58853	1.24854	0.976389	0.78665	0.612141
104	ENSG00000286531	2.03519	1.48263	0.349591	1.17167	1.6856	0.310961
105	ENSG00000249966	2.03519	1.23552	1.74795	0.976389	0.287234	0.259134
106	H3C1	2.03519	1.85329	0	1.95278	2.03519	-0.0994934
107	ENSG00000287654	2.03519	7.41314	2.62193	4.88195	-0.586743	2.53119
108	ENSG00000280049	2.03519	1.85329	3.49591	0	-1.46072	1.85329
109	ENSG00000259840	2.03519	2.77993	3.49591	0.976389	-1.46072	1.80354
110	ENSG00000261627	2.03519	0	1.74795	1.95278	0.287234	-1.95278
111	ENSG00000226308	1.98819	2.05058	1.24171	0.841499	0.746483	1.20908
112	ENSG00000280220	1.98266	0.912922	2.13816	1.41604	-0.155506	-0.503115
113	ENSG00000290004	1.98266	0.912922	2.13816	1.41604	-0.155506	-0.503115
114	ENSG00000289908	1.9606	1.24199	0.951766	0.899709	1.00883	0.342283
115	ENSG00000277504	1.92253	0.477383	1.01683	0.82156	0.905701	-0.344176
116	ENSG00000287384	1.88523	0.468198	1.47196	0.822223	0.413266	-0.354024
117	LMX1B	1.85381	0.667849	1.4102	0.896812	0.443612	-0.228962
118	ENSG00000238010	1.85381	0.667849	1.4102	0.896812	0.443612	-0.228962
119	ENSG00000236173	1.8281	0.156066	1.91355	0.164444	-0.0854509	-0.00837838
120	TNNC1	1.82161	1.13325	1.2137	1.41266	0.607917	-0.279406
121	SYT8	1.81767	1.75284	1.64112	0.912148	0.176556	0.840694
122	ENSG00000289922	1.80906	4.94209	0	0.867902	1.80906	4.07419
123	ENSG00000223660	1.80906	0	0.776869	0	1.03219	0
124	MAPK8IP3	1.79764	2.35207	2.12243	1.89789	-0.324791	0.454176
125	PPP1R21-DT	1.77616	0.269569	0	0.568081	1.77616	-0.298512
126	MST1	1.76047	1.63075	1.91099	1.0051	-0.150524	0.625654
127	TRBV4-2	1.75339	1.36858	1.2908	1.20171	0.462596	0.16687
128	TNNI3	1.74734	0.606385	0.475878	0.563393	1.27146	0.0429919
129	ENSG00000272264	1.73339	0.708963	1.0353	0.942264	0.698092	-0.233301
130	MAPK8IP1	1.72441	1.34129	1.19017	1.48926	0.534245	-0.147978
131	LINC02414	1.70634	0.826344	1.14309	1.39626	0.563246	-0.569915
132	NOP53-AS1	1.69781	1.6817	0.924553	1.40048	0.773256	0.28122
133	ENSG00000260256	1.68429	3.06751	1.44658	0.538698	0.237711	2.52881
134	SHROOM1	1.68115	1.11429	1.59739	0.422726	0.0837633	0.691566
135	ELL	1.65349	1.4789	0.927928	1.03097	0.725557	0.447936
136	MAP2K7	1.63644	0.895214	1.32384	1.12367	0.312607	-0.228456
137	CBR4-DT	1.62815	0	0	1.56222	1.62815	-1.56222
138	KRTAP9-7	1.62815	1.48263	0	0	1.62815	1.48263
139	LINC01521	1.62396	1.13094	1.39476	0.0270655	0.229196	1.10388
140	SLC25A34	1.62134	1.20005	0.76472	0.890452	0.856624	0.309602
141	HBA2	1.61376	1.39146	0.935243	1.31546	0.678516	0.0759985
142	ALDH1A3-AS1	1.59928	1.08302	0.0997466	0.070307	1.49953	1.01272
143	FAM229A	1.59806	1.22548	1.32971	1.26918	0.268349	-0.0437026
144	EPHA2	1.59704	1.54079	1.1654	1.31422	0.431644	0.226568
145	ENSG00000267629	1.57764	2.22937	0.997811	0.559111	0.579827	1.67026
146	ENSG00000279386	1.57563	1.4348	0	0.503943	1.57563	0.930859
147	LENEP	1.55736	0.773545	0.851178	0	0.706184	0.773545
148	TPSD1	1.52894	0.732916	1.17122	0.850472	0.35772	-0.117556
149	ENSG00000260182	1.52894	0.732916	1.17122	0.850472	0.35772	-0.117556
150	ENSG00000256034	1.51781	1.18177	0.430471	1.62263	1.08734	-0.440854
151	ENSG00000280444	1.51066	0.305697	0.864967	0.161054	0.645688	0.144643
152	BRINP2	1.49514	0.0330229	0.657781	1.07744	0.837359	-1.04442
153	ENSG00000261916	1.49136	0.515893	0.883289	1.81998	0.608071	-1.30409
154	TRAV7	1.48014	1.34784	1.27124	5.68081	0.208898	-4.33297
155	ENSG00000281460	1.48014	0.808706	0.508496	0.28404	0.971641	0.524666
156	TMEM190	1.46879	1.96036	1.58179	1.34146	-0.113003	0.618902
157	ENSG00000269275	1.46879	1.96036	1.58179	1.34146	-0.113003	0.618902
158	ENSG00000274370	1.4668	0.934991	0.629894	1.12593	0.836909	-0.190936
159	LRRC14B	1.43706	0.691886	0.586813	0.459735	0.850246	0.232151
160	ENSG00000261434	1.43706	0.691886	0.586813	0.459735	0.850246	0.232151
161	ENSG00000290071	1.4366	1.3082	1.02821	1.60817	0.408395	-0.299969
162	ENSG00000269371	1.42831	0.776269	0.751119	1.31926	0.677189	-0.542989
163	ENSG00000262983	1.4263	0.30598	0.0486101	0.301129	1.37769	0.00485039
164	ENSG00000289173	1.41578	0.644621	1.21597	2.03768	0.199815	-1.39306
165	TRAV2	1.41578	0	0.607984	0	0.807799	0
166	ADAMTS7P3	1.40529	0.420127	0.85302	1.44151	0.552272	-1.02138
167	ENSG00000290667	1.40529	0.420127	0.85302	1.44151	0.552272	-1.02138
168	CNTN1	1.39139	0.0282669	1.20064	0.032477	0.190748	-0.00421012
169	RAB6A	1.38921	1.08128	0.399534	1.48123	0.989673	-0.399957
170	C8G	1.38683	1.35435	1.42702	1.1304	-0.0401834	0.223948
171	CKAP2-DT	1.36819	0.872134	1.29261	1.18151	0.0755891	-0.309379
172	ENSG00000275709	1.35679	0.308881	0.291326	0.976389	1.06547	-0.667508
173	ENSG00000289004	1.35679	1.05902	1.83119	2.23175	-0.474398	-1.17273
174	ENSG00000278532	1.35679	0	0.582651	0	0.774141	0
175	BCAM	1.33763	0.866336	1.60769	0.994294	-0.270061	-0.127958
176	HDLBP	1.32504	1.5509	1.46532	0.482016	-0.14028	1.06889
177	ENSG00000290086	1.32012	0.40071	0.755872	0.422222	0.56425	-0.0215121
178	ENSG00000284657	1.31505	0.627266	0.699182	0.781111	0.615863	-0.153846
179	ENSG00000289411	1.31303	0.478267	0.90217	1.25986	0.410855	-0.78159
180	TRIM28	1.30457	1.12242	1.06943	0.613447	0.23514	0.508975
181	ENSG00000272263	1.3002	2.6385	2.98037	1.16265	-1.68017	1.47585
182	YIPF2	1.29703	1.22973	0.990543	1.34847	0.306484	-0.118748
183	ENSG00000282876	1.29512	0.336961	0.476715	0.532576	0.818405	-0.195615
184	PIEZO1	1.29431	1.03758	0.863728	0.897148	0.430585	0.140432
185	TNFRSF18	1.2873	0.675293	1.3567	0.635255	-0.0694058	0.0400379
186	MTCYBP18	1.28613	0.895923	0.919188	0.83697	0.366939	0.0589536
187	MTND6P4	1.28613	0.895923	0.919188	0.83697	0.366939	0.0589536
188	MTND5P11	1.28613	0.895923	0.919188	0.83697	0.366939	0.0589536
189	MTND4P12	1.28613	0.895923	0.919188	0.83697	0.366939	0.0589536
190	MTND4LP30	1.28613	0.895923	0.919188	0.83697	0.366939	0.0589536
191	ENSG00000263963	1.28613	0.895923	0.919188	0.83697	0.366939	0.0589536
192	MTND3P25	1.28613	0.895923	0.919188	0.83697	0.366939	0.0589536
193	ENSG00000279151	1.28454	1.07782	1.08354	0.748317	0.200993	0.329502
194	CMIP	1.28175	1.41342	1.21646	0.811976	0.0652864	0.601443
195	SAP25	1.27585	1.02296	0.956399	0.75629	0.319453	0.266671
196	ENSG00000255050	1.27451	0.799139	0.707459	0.72606	0.567055	0.0730788
197	C1QTNF12	1.26967	0.753532	1.17691	0.89958	0.0927549	-0.146048
198	ENSG00000278982	1.26449	1.02108	1.07071	0.612351	0.193785	0.408726
199	ENSG00000289239	1.26449	1.02108	1.07071	0.612351	0.193785	0.408726
200	ENSG00000288877	1.26035	0.0443418	0.552643	0.334186	0.70771	-0.289844
201	ACAP3	1.25822	1.12143	0.753205	1.17684	0.505015	-0.0554057
202	TSSK3	1.25813	0.983127	1.06658	0.999423	0.191558	-0.0162961
203	ENSG00000227818	1.25242	0.570242	0	0	1.25242	0.570242
204	ENSG00000249857	1.25242	0.570242	0.537832	0.600855	0.714592	-0.0306133
205	TRBV24-1	1.25242	0	0	0	1.25242	0
206	KRTAP19-3	1.25242	0.855362	0.537832	1.80256	0.714592	-0.947202
207	ASIC1	1.25025	1.29033	1.90727	0.66948	-0.657017	0.62085
208	ENSG00000260021	1.23881	0.32231	0.455988	0.339614	0.782822	-0.0173032
209	TMEM256-PLSCR3	1.2388	1.08791	0.631698	0.398809	0.607099	0.689102
210	ENSG00000275409	1.22879	0.279741	0.527684	0.884277	0.701109	-0.604536
211	KLHL17	1.22568	0.964774	0.931501	1.06423	0.294175	-0.0994537
212	PPP1R27	1.22089	0.112321	0.407072	0.657502	0.813815	-0.545181
213	DHRS1	1.20505	0.615404	0.638448	0.3534	0.566598	0.262004
214	ZP2	1.2034	0.271625	0.0506894	0.261367	1.15271	0.0102574
215	ENSG00000256258	1.20159	0.328257	0.825602	0.230586	0.375985	0.0976708
216	ENSG00000231530	1.20001	1.08832	0.365349	0.775289	0.834658	0.313036
217	EPHB3	1.1998	1.01039	0.770249	0.814754	0.429548	0.195639
218	PKD1-AS1	1.19547	1.33753	0.776631	0.854929	0.418835	0.482597
219	ENSG00000279799	1.17731	0.820874	0.841849	0.767725	0.335461	0.0531488
220	ENSG00000283914	1.1769	0.974596	1.07844	0.573983	0.0984568	0.400612
221	THA1P	1.1769	0.974596	1.07844	0.573983	0.0984568	0.400612
222	ENSG00000279886	1.1769	0.974596	1.07844	0.573983	0.0984568	0.400612
223	ENSG00000226890	1.17558	1.66383	1.1483	1.56056	0.0272845	0.103275
224	ENSG00000272141	1.17013	0.821991	0.890129	0.801962	0.28	0.0200285
225	ENSG00000238270	1.16296	0	0.998831	0.557937	0.164134	-0.557937
226	ENSG00000290009	1.16296	1.05902	0	0	1.16296	1.05902
227	TMEM242-DT	1.16296	0	0.998831	3.34762	0.164134	-3.34762
228	ENSG00000273056	1.16296	0.353007	0.499416	0.371958	0.663549	-0.0189511
229	ENSG00000276445	1.16296	1.05902	0.832359	0.371958	0.330606	0.687062
230	PKP3	1.16025	0.857541	0.812406	0.624789	0.347848	0.232752
231	NAPRT	1.14408	0.73525	0.664857	0.670905	0.47922	0.0643453
232	ENSG00000289162	1.14314	0.544882	0.528074	0.295965	0.615067	0.248916
233	ENSG00000272255	1.13592	1.37919	1.95121	1.81654	-0.815286	-0.437349
234	SNHG19	1.13587	0.426743	0.341158	0.190567	0.79471	0.236176
235	CCT4	1.13445	1.25679	0.561063	0.366997	0.573384	0.889789
236	XAB2	1.12834	1.28649	0.746747	0.92652	0.381591	0.359974
237	ENSG00000267110	1.12725	0.463316	0.370442	0.410902	0.756813	0.0524138
238	HBA1	1.12606	0.957611	1.12859	0.251814	-0.0025274	0.705797
239	JPH3	1.12433	0.368786	0.636868	0.501114	0.487461	-0.132327
240	ENSG00000269921	1.12286	1.0225	0.964389	0	0.158474	1.0225
241	FLAD1	1.11648	0.830601	1.04552	0.809048	0.0709612	0.0215528
242	ENSG00000269877	1.11517	0	0.57467	0	0.540502	0
243	PRR18	1.11513	0.169372	0.613332	0.425808	0.501799	-0.256437
244	PRSS56	1.11095	0.956795	1.24117	0.636341	-0.130226	0.320454
245	ENGASE	1.10725	0.464868	0.698281	0.560448	0.408973	-0.0955802
246	ENSG00000289829	1.10651	0.863667	0.678817	1.0617	0.427693	-0.198038
247	DUS4L-BCAP29	1.10614	2.38752	0.947452	0.0702657	0.158685	2.31726
248	INTS1	1.10391	0.967152	0.838689	0.832057	0.265226	0.135096
249	H3-4	1.1018	0.540702	0.943988	1.03948	0.157813	-0.498775
250	ENSG00000289874	1.1001	1.60284	1.70071	1.47778	-0.60061	0.125063
251	ENSG00000279584	1.08543	0.988419	0	0	1.08543	0.988419
252	TRAV9-2	1.08543	1.48263	3.26285	1.04148	-2.17741	0.441146
253	ENSG00000278765	1.08543	0.823682	0.621495	0.694321	0.463939	0.129361
254	ENSG00000263218	1.08094	0.927568	1.29204	0.822941	-0.211095	0.104627
255	ENSG00000273254	1.07745	0.218034	0.616925	0.459477	0.460528	-0.241444
256	ENSG00000279121	1.07538	0.29221	0.914767	0.827387	0.160614	-0.535177
257	ENSG00000274653	1.06928	1.39828	0.864177	0.372138	0.205101	1.02614
258	KRTAP5-6	1.06764	1.70138	0.91696	0.768306	0.15068	0.93307
259	CACNA1H	1.05811	0.571167	0.936643	0.525344	0.121463	0.0458228
260	ENSG00000259910	1.05776	0.586143	0.920904	0.533041	0.136856	0.0531015
261	ENSG00000280412	1.05587	0.627726	0.683786	0.71327	0.372081	-0.0855444
262	ZNF414	1.05046	1.18432	1.33206	0.577623	-0.2816	0.606697
263	ENSG00000273551	1.05042	3.34787	0.451085	2.51971	0.599335	0.828156
264	NOP53	1.04859	1.06003	0.597349	0.889099	0.451246	0.170929
265	TMEM120A	1.04783	0.977422	0.9214	0.752333	0.126428	0.225089
266	COL1A1	1.04732	0.822462	1.17224	0.535991	-0.124925	0.286471
267	ENSG00000274508	1.04464	0.429008	0.280455	0.171435	0.764186	0.257573
268	PFKP-DT	1.04369	0.950403	1.07566	0.80114	-0.0319778	0.149263
269	ENSG00000231227	1.04043	0.323454	0.480714	0.532307	0.559713	-0.208853
270	FASTK	1.0394	0.826039	1.15314	0.959537	-0.113744	-0.133498
271	ENSG00000289920	1.03925	0.630906	2.08267	1.99433	-1.04342	-1.36342
272	KRTAP13-3	1.03925	0.630906	0.595048	0.997164	0.444197	-0.366258
273	FHIP2B	1.03796	0.702703	0.954518	0.431041	0.0834374	0.271662
274	CROCCP2	1.0372	0.786794	0.8799	0.659384	0.157296	0.12741
275	CROCCP2	1.0372	0.786794	0.8799	0.659384	0.157296	0.12741
276	LCAT	1.03375	0.714606	0.630609	0.615477	0.40314	0.0991296
277	MROH6	1.03254	1.61537	0.944797	0.832391	0.0877398	0.782978
278	ENSG00000267801	1.03203	0.785211	1.02166	0.385686	0.01037	0.399525
279	CIC	1.0304	0.648374	0.700755	0.799065	0.329649	-0.150691
280	ENSG00000275223	1.02216	0.664856	1.06602	0.14011	-0.0438597	0.524746
281	TRBV27	1.01759	0.926643	0.873977	0	0.143617	0.926643
282	ENSG00000277087	1.01759	0	0.873977	0	0.143617	0
283	ENSG00000270052	1.00971	0.344797	0.433601	0	0.576105	0.344797
284	CAPS	1.00815	0.631536	0.723422	0.494046	0.284732	0.13749
285	ENSG00000290115	1.00437	0.670961	0.825533	0.487977	0.178839	0.182984
286	ARC	1.00297	0.599205	0.770196	0.370319	0.232771	0.228886
287	ENSG00000272468	1.00194	0.456193	0	0	1.00194	0.456193
288	WDR18	1.00122	0.701729	0.77709	0.655405	0.224128	0.0463236
289	MIR7114	1.0001	0.277466	0.852894	0.257246	0.147206	0.0202198
290	ENSG00000274272	0.996303	0.824374	0.798306	0.67043	0.197997	0.153944
291	ENSG00000267212	0.995844	1.21009	0.913003	0.836676	0.0828403	0.37341
292	GNA11	0.993171	0.759698	0.714174	0.489076	0.278997	0.270622
293	CAND2	0.989989	1.84057	2.08348	0.831391	-1.09349	1.00918
294	TMC8	0.989777	0.71382	0.641971	0.685678	0.347805	0.0281424
295	DENND4B	0.985352	0.963861	1.08713	0.587321	-0.101783	0.376541
296	ENSG00000259889	0.980814	0.53589	0.505433	0.941098	0.475381	-0.405208
297	C11orf94	0.979838	0.534302	1.01036	0.530166	-0.0305187	0.00413585
298	ENSG00000267007	0.979461	0.666246	0.615779	0.529075	0.363682	0.137171
299	ARMH1	0.979055	0.341013	1.48571	0.561489	-0.506656	-0.220477
300	VHLL	0.973351	0.886354	0.607984	0.594324	0.365367	0.29203
301	VMO1	0.972985	0.415702	0.345949	0.309189	0.627036	0.106512
302	ENSG00000279426	0.967218	0.587179	0.969163	0.309351	-0.0019445	0.277828
303	LRWD1	0.961387	0.935433	0.969422	0.544387	-0.00803578	0.391045
304	ENSG00000261294	0.959216	0.441151	0.862951	0.410541	0.0962652	0.0306097
305	ENSG00000289597	0.957736	0.872134	1.64513	1.83791	-0.687398	-0.965775
306	ESPNP	0.953624	0.767721	0.818568	0.580312	0.135056	0.187408
307	TH	0.952152	0.597298	0.899224	0.411537	0.0529278	0.185761
308	ECH1	0.951972	0.401542	0.788162	0.210702	0.163809	0.19084
309	TRIM47	0.950361	0.726887	0.943949	0.332112	0.0064125	0.394775
310	CYP2W1	0.947864	0.476587	0.77777	0.411201	0.170094	0.0653858
311	RGS14	0.947676	1.21027	0.975412	1.13262	-0.0277352	0.0776497
312	ULK1	0.946187	1.18852	0.961459	0.668988	-0.0152716	0.519536
313	ACADVL	0.945632	0.906226	0.961576	0.65221	-0.0159443	0.254015
314	NUDT14	0.94548	0.466101	0.718482	0.382539	0.226998	0.0835621
315	TLN1	0.943577	0.67446	0.823637	0.742945	0.11994	-0.0684845
316	TRADD	0.940809	0.54506	0.58186	0.536886	0.358948	0.00817385
317	ENSG00000260932	0.938477	0.630437	0.946252	0.287613	-0.00777486	0.342825
318	TRAV12-1	0.930372	0.423608	1.1986	0.446349	-0.268225	-0.0227413
319	ENSG00000261095	0.925145	0.185118	0.419564	1.00462	0.50558	-0.819499
320	ENSG00000261651	0.925145	0.185118	0.419564	1.00462	0.50558	-0.819499
321	ENSG00000279455	0.925086	0.673922	1.11233	0.532576	-0.187249	0.141346
322	MRGPRG	0.924086	0.721279	0.680285	0.422222	0.243801	0.299056
323	ENTPD8	0.922775	0.386487	0.793988	0.312076	0.128787	0.0744114
324	SLC2A4RG	0.922421	0.855564	0.629655	0.561405	0.292766	0.294159
325	LINC02537	0.919499	0.219775	0.171396	0.301491	0.748103	-0.0817163
326	ENSG00000223469	0.919499	0.219775	0.171396	0.301491	0.748103	-0.0817163
327	C1QTNF8	0.918122	0.55606	0.809001	0.421773	0.109121	0.134286
328	ENSG00000271781	0.917172	0.564129	0.571063	0.486747	0.34611	0.0773819
329	DMWD	0.916215	0.566913	0.641406	0.436058	0.274809	0.130854
330	ENSG00000272696	0.915949	0.570455	0.858716	0.12901	0.0572331	0.441445
331	COL6A1	0.9155	0.821457	0.843727	1.02217	0.0717733	-0.200709
332	PRKCZ-DT	0.914692	0.721879	0.680851	0.468082	0.23384	0.253797
333	SLC39A13	0.913324	0.824542	0.869145	0.742016	0.0441782	0.0825266
334	MRPL53	0.912495	0.771086	0.328052	0.452409	0.584443	0.318677
335	NSMF	0.909469	0.257426	0.765037	0.233589	0.144432	0.0238375
336	ENSG00000272153	0.906845	0.570931	0.778859	1.58663	0.127987	-1.01569
337	HRURF	0.904554	0.701958	0.818381	0.571457	0.0861725	0.130501
338	ENSG00000273473	0.904528	0.205921	0.582651	0.867902	0.321877	-0.661981
339	ENSG00000276434	0.904453	0.125396	1.08039	0.804238	-0.175935	-0.678841
340	PLXNA3	0.896869	0.796534	0.771467	1.12625	0.125402	-0.329714
341	NTF4	0.893859	0.25314	0.704365	0.423275	0.189493	-0.170135
342	ENSG00000288044	0.892778	0.560549	0.584274	0.392356	0.308504	0.168193
343	AMN	0.891396	0.548948	0.303312	0.191676	0.588084	0.357272
344	ENSG00000288737	0.890395	0	0.218494	0.366146	0.671901	-0.366146
345	CYP27B1	0.890341	0.580525	0.693065	0.588284	0.197276	-0.0077588
346	ENSG00000289301	0.884865	0.564043	0.683982	0.509421	0.200882	0.0546228
347	PCBD2	0.882705	0.619699	0.637292	0.582595	0.245414	0.0371039
348	ENSG00000236387	0.882324	0.41557	0.0443483	0.426796	0.837976	-0.011226
349	AIRE	0.880866	0.433741	0.778916	0.403348	0.101951	0.0303939
350	MIR328	0.878234	0.796816	0.607258	0.608207	0.270976	0.188608
351	ELMO3	0.874463	0.782874	0.601321	0.624363	0.273142	0.158511
352	EDC4	0.873681	0.828329	0.797962	0.657214	0.0757192	0.171115
353	RNF223	0.871405	0.516832	0.635172	0.385055	0.236233	0.131777
354	NT5DC2	0.869309	0.585052	0.706769	0.542735	0.162539	0.0423167
355	HES3	0.868347	0.461262	0.574883	0.416593	0.293464	0.0446693
356	ENSG00000289997	0.868184	0.676865	0.504597	0.532535	0.363587	0.14433
357	ENSG00000254739	0.868184	0.676865	0.504597	0.532535	0.363587	0.14433
358	RRP12	0.868114	0.709576	0.892396	0.47845	-0.0242825	0.231127
359	LINC02593	0.866505	0.502634	0.648981	0.34987	0.217524	0.152765
360	ENSG00000275438	0.866272	0.42541	0.736997	0.808904	0.129275	-0.383494
361	ENSG00000244459	0.863265	0.586478	0.462019	0.300581	0.401246	0.285897
362	BAIAP3	0.862096	0.767868	0.657865	0.569592	0.204231	0.198277
363	ENSG00000289267	0.861456	0.706013	0.961837	0.578601	-0.100382	0.127412
364	DUS3L	0.857367	0.92791	0.776017	0.562794	0.0813497	0.365116
365	ENSG00000267815	0.857341	0.767345	0.739491	0.436403	0.11785	0.330941
366	ENSG00000270182	0.856922	0.445903	0.42056	0.469841	0.436361	-0.0239382
367	ENSG00000260532	0.856922	0.524103	0.77992	0.503151	0.0770016	0.0209516
368	LAMA5	0.856285	0.644762	0.669982	0.451274	0.186302	0.193488
369	ENSG00000227554	0.85197	0.0291755	0.0299122	0.41707	0.822058	-0.387895
370	H2AC7	0.851112	0.797994	0.0425002	0.432789	0.808612	0.365205
371	ENSG00000228401	0.850937	0.483959	0.491461	0.293084	0.359476	0.190875
372	TRAPPC14	0.850484	0.788464	0.820488	0.359571	0.0299958	0.428893
373	ENSG00000256875	0.84947	0.386773	0.121597	0.135845	0.727873	0.250927
374	ENSG00000257622	0.847316	0.447921	0.668452	0.363731	0.178864	0.0841903
375	SAMD11	0.847004	0.574464	0.782262	0.483598	0.0647425	0.0908663
376	ZMYND10-AS1	0.846012	0.677389	0.564893	0.503615	0.281119	0.173774
377	ZMYND10	0.846012	0.677389	0.564893	0.503615	0.281119	0.173774
378	LINC01115	0.845793	0.577647	0.544817	0.608658	0.300976	-0.0310109
379	ENSG00000243733	0.842147	1.0225	0.241097	1.88544	0.60105	-0.862939
380	HSPB9	0.841952	0.51656	0.347235	0.427714	0.494717	0.0888466
381	STARD7-AS1	0.837549	0.946371	0.456356	0.469172	0.381193	0.477199
382	ENSG00000236394	0.836695	0.477289	0.737793	0.431165	0.0989024	0.0461236
383	LINC01686	0.836379	0.253875	0.798153	0.231837	0.0382262	0.022038
384	TCAP	0.835912	0.690211	0.790051	0.474506	0.0458609	0.215705
385	ENSG00000283773	0.835632	0.60997	0.698775	0.517901	0.136858	0.0920687
386	ENSG00000267159	0.831563	1.06015	0.692674	0.645664	0.138889	0.414481
387	MIF	0.82879	0.468497	0.087778	0.0911628	0.741012	0.377334
388	HR	0.826963	0.581865	0.802013	0.515834	0.0249502	0.0660313
389	CCL19	0.826254	0.487623	0.495545	0.231951	0.33071	0.255672
390	ENSG00000263126	0.82612	0.700855	0.677416	0.574188	0.148703	0.126667
391	ENSG00000289259	0.825076	0.40071	0.377936	0.263889	0.44714	0.136821
392	HGFAC	0.825006	0.606789	0.86561	0.387488	-0.0406032	0.219302
393	ARHGEF16	0.82434	0.458473	0.702884	0.313623	0.121456	0.14485
394	ENSG00000225359	0.818623	0.414142	0.781209	0.087275	0.0374146	0.326867
395	ENSG00000264735	0.81763	0.712179	0.885427	0.511645	-0.0677964	0.200534
396	ENTPD2	0.814871	0.446613	0.726321	0.413192	0.0885498	0.033421
397	ENSG00000288770	0.814075	0	0.699182	0.390556	0.114894	-0.390556
398	TRMT61A	0.813747	0.579925	0.680856	0.487998	0.132892	0.0919271
399	MAPK15	0.811239	0.658156	0.872775	0.538892	-0.0615358	0.119264
400	ENSG00000234630	0.811178	0.369338	0.547402	0.389166	0.263776	-0.0198278
401	FAM180B	0.807214	0.735066	0.644759	0.480207	0.162455	0.254859
402	OBSL1	0.806077	0.463995	0.667908	0.507674	0.138169	-0.0436796
403	CPSF1	0.80503	0.836877	0.634596	0.575165	0.170434	0.261712
404	ENSG00000259368	0.801921	0.542629	0.735164	0.340656	0.0667569	0.201973
405	ENSG00000254639	0.801421	0.499331	0.688314	0.283305	0.113108	0.216026
406	LBX2	0.800532	0.886956	0.708468	0.565703	0.0920637	0.321253
407	CHMP6	0.799292	0.636884	0.861129	0.579363	-0.0618373	0.0575205
408	COX6B2	0.798606	0.364999	0.554773	0.654048	0.243833	-0.289049
409	CLDN9	0.796787	0.61605	0.723069	0.562573	0.0737178	0.0534772
410	ILRUN-AS1	0.794741	0.090782	0.372242	0.400854	0.422499	-0.310072
411	TERC	0.79422	1.80808	1.36426	0.76206	-0.570037	1.04602
412	Telomerase-vert	0.79422	1.80808	1.36426	0.76206	-0.570037	1.04602
413	ENSG00000276993	0.79422	0.723233	0.682129	0.38103	0.112091	0.342203
414	ENSG00000228503	0.79422	0.723233	0.511596	0	0.282624	0.723233
415	TMEM210	0.793675	0.442512	0.541034	0.64885	0.252641	-0.206338
416	ENSG00000260403	0.792687	0.37407	0.659135	0.433781	0.133551	-0.0597103
417	NAGPA	0.789849	0.577169	0.485883	0.498038	0.303966	0.0791308
418	NRN1L	0.788773	0.495598	0.533575	0.527404	0.255198	-0.0318061
419	MIR126	0.787014	0.460583	0.708854	0.372161	0.0781595	0.0884218
420	LAMB2	0.786727	0.706092	0.747259	0.4331	0.0394682	0.272993
421	ENSG00000255410	0.786637	0.678032	0.950589	0.515417	-0.163952	0.162615
422	PTGDS	0.783877	0.630318	0.696847	0.557706	0.0870294	0.0726116
423	ENSG00000271172	0.781773	0.034722	0.0372033	0.738482	0.74457	-0.70376
424	NBEAL2	0.780556	0.656222	0.561629	0.49765	0.218927	0.158572
425	PANK2-AS1	0.779035	0.324441	0.59511	0.324939	0.183925	-0.00049818
426	FAM83E	0.77821	0.637061	0.625355	0.905098	0.152856	-0.268037
427	ANAPC2	0.778207	0.83175	0.677624	0.563741	0.100584	0.268009
428	KCNK7	0.778204	0.903259	0.565663	0.476757	0.212541	0.426503
429	RASSF7	0.777304	0.513633	0.550045	0.424045	0.227259	0.0895887
430	ENSG00000267919	0.77531	0.353007	0.998831	0.371958	-0.223521	-0.0189511
431	ENSG00000250081	0.77531	0.706013	0.665887	0.595132	0.109423	0.110881
432	ENSG00000250242	0.77531	0	0.166472	0.185979	0.608838	-0.185979
433	ENSG00000272748	0.77531	3.53007	0.665887	0.743916	0.109423	2.78615
434	ENSG00000277186	0.77531	0.0882517	0.582651	0.464947	0.192659	-0.376696
435	MBTPS1-DT	0.77531	0	0.665887	1.11587	0.109423	-1.11587
436	RNF224	0.774837	0.551802	0.767863	0.362199	0.0069741	0.189603
437	ENSG00000223356	0.773635	0.448311	0.483236	0.404896	0.2904	0.0434151
438	SRMS	0.773098	0.453538	0.839561	0.424391	-0.0664633	0.0291466
439	ENSG00000275812	0.773098	0.453538	0.839561	0.424391	-0.0664633	0.0291466
440	ENSG00000276390	0.771902	0.261402	0.46165	0.269966	0.310252	-0.00856442
441	MYO15B	0.771765	0.667119	0.767821	0.642656	0.00394405	0.0244628
442	MAN2C1	0.771579	0.704512	0.717433	0.661731	0.0541463	0.0427806
443	FGFR4	0.771124	0.403201	0.612172	0.44725	0.158952	-0.0440485
444	ARHGDIG	0.767397	0.320549	0.641913	0.343496	0.125484	-0.0229474
445	MAPKAPK2	0.76686	0.452198	0.742185	1.03115	0.0246756	-0.578952
446	LINC02913	0.764576	0.598539	0.812751	0.726703	-0.0481759	-0.128164
447	EHD4	0.763025	0.575847	0.663654	0.258957	0.0993709	0.316891
448	REXO1	0.762994	0.779548	0.603896	0.623299	0.159098	0.156249
449	ENSG00000272719	0.762605	0.421555	1.12384	0.660566	-0.361232	-0.239011
450	ENSG00000261793	0.760506	0.443451	0.527179	0.616131	0.233328	-0.172679
451	GADD45G	0.760396	0.329388	0.497858	0.365393	0.262539	-0.0360049
452	WRAP73	0.759563	0.447976	0.476067	0.591156	0.283496	-0.143179
453	ENSG00000260793	0.759254	0.113318	0.352605	0.249645	0.406649	-0.136327
454	ENSG00000231864	0.757999	0.807079	0.696858	0.413633	0.0611403	0.393446
455	ENSG00000250259	0.757756	0.503534	0.756348	0.353711	0.0014082	0.149823
456	ENSG00000237087	0.757279	0.738851	0.789773	0.363308	-0.032494	0.375544
457	LINC02924	0.757279	0.861993	1.3008	0.181654	-0.543524	0.680339
458	ENSG00000267077	0.756384	0.857874	0.56118	0.422458	0.195204	0.435416
459	ENSG00000278952	0.754772	0.343656	0.370427	0.465563	0.384344	-0.121908
460	F2RL3	0.753224	0.171001	0.304798	0.210211	0.448426	-0.0392103
461	GPT	0.75318	0.846442	0.631846	0.67634	0.121334	0.170102
462	TBC1D10B	0.751976	1.01239	0.63948	0.316348	0.112496	0.696044
463	ENSG00000272916	0.751289	0.641323	0.592315	0.589985	0.158973	0.0513387
464	ENSG00000228703	0.751284	0.581088	0.674213	0.436693	0.0770707	0.144395
465	PERCC1	0.750405	0.522854	0.512668	0.300008	0.237737	0.222846
466	GNAT1	0.746897	0.5763	0.681535	0.431783	0.0653614	0.144517
467	TMEM262	0.745451	0.538349	0.533488	0.469271	0.211962	0.0690784
468	TPPP	0.745022	0.501688	0.502912	0.403441	0.24211	0.0982472
469	ENSG00000289103	0.743723	0.274561	0.483385	0.327874	0.260338	-0.0533131
470	ABCA2	0.743616	0.578614	0.727926	0.37722	0.0156903	0.201393
471	PTK6	0.741947	0.456466	0.633134	0.337463	0.108813	0.119003
472	ZSWIM8	0.741781	0.634775	0.580403	0.539959	0.161378	0.094816
473	GRN	0.740274	0.508466	0.559465	0.409764	0.180809	0.0987023
474	IRF7	0.739903	0.510908	0.505301	0.29659	0.234602	0.214318
475	FES	0.738066	0.503407	0.637139	0.417149	0.100927	0.0862582
476	CCDC188	0.737529	0.606842	0.693271	0.401577	0.0442581	0.205264
477	CDC37	0.737284	0.425578	0.406706	0.432653	0.330578	-0.00707552
478	HBQ1	0.73672	0.335436	0.253097	0.141378	0.483622	0.194059
479	ZBTB17	0.736587	0.611301	0.573286	0.506199	0.1633	0.105102
480	ENSG00000271032	0.736482	0.966425	1.26076	0.704661	-0.52428	0.261765
481	MIR939	0.73479	0.805398	0.506973	0.478087	0.227817	0.327311
482	ZNF865	0.734026	0.79437	0.941554	0.601079	-0.207527	0.193291
483	ENSG00000276488	0.734026	0.79437	0.941554	0.601079	-0.207527	0.193291
484	ENSG00000286718	0.733401	0.200355	0.503915	0.281482	0.229487	-0.0811264
485	ENSG00000267157	0.733005	0.638799	0.609997	0.480526	0.123009	0.158273
486	ENSG00000279255	0.732521	0.515851	0.721411	0.431087	0.01111	0.0847641
487	ENSG00000269068	0.731556	0.353995	0.552259	0.262704	0.179297	0.0912914
488	ACD	0.731529	0.589291	0.442699	0.555178	0.28883	0.0341133
489	TRAPPC12-AS1	0.731099	0.520299	0.575582	0.404051	0.155517	0.116249
490	ENSG00000288858	0.730113	0.398913	0.501655	0.350274	0.228457	0.0486392
491	ZBTB7B	0.729798	0.316883	0.679952	0.2322	0.0498462	0.0846831
492	B4GALNT4	0.729264	0.529188	0.59698	0.485155	0.132284	0.0440327
493	VARS1	0.72795	0.716101	0.707474	0.524124	0.0204769	0.191977
494	AMPD2	0.727524	0.565955	0.636408	0.430475	0.0911158	0.13548
495	GRIFIN	0.726751	0.789686	0.847985	0.547275	-0.121234	0.24241
496	ENSG00000235151	0.725927	0.566609	0.445339	0.0995046	0.280588	0.467105
497	PCGF1	0.724818	0.739588	0.71177	0.436903	0.0130476	0.302685
498	SRRM2	0.72464	1.10826	0.983925	1.13866	-0.259285	-0.030402
499	PRPH	0.724529	0.345605	0.642289	0.398076	0.0822402	-0.052471
500	ENSG00000267706	0.724105	0.341315	0.516649	0.577881	0.207456	-0.236566
501	ENSG00000286989	0.723623	0.619723	0.71028	0.355426	0.0133428	0.264297
502	ENSG00000290023	0.723623	0.329473	0.466121	0.17358	0.257501	0.155893
503	ENSG00000287196	0.723623	0.164736	0.310747	0.347161	0.412875	-0.182424
504	ENSG00000272050	0.723623	0.329473	0.497196	0.694321	0.226427	-0.364848
505	ENSG00000283663	0.72311	0.245366	0.579649	0.353872	0.143461	-0.108506
506	CIDEB	0.722204	0.698917	0.659802	0.581419	0.062402	0.117498
507	ENSG00000267244	0.722113	0.906702	0.57749	0.698763	0.144623	0.207939
508	PRR22	0.721342	0.665238	0.615447	0.407351	0.105895	0.257888
509	SMIM22	0.720786	0.809329	0.532285	0.400819	0.188502	0.40851
510	ENSG00000284341	0.720654	0.573866	0.662141	0.516762	0.0585128	0.0571046
511	H19	0.717285	0.457976	0.715951	0.330051	0.0013343	0.127925
512	DCHS1	0.716845	0.64605	0.820616	0.462728	-0.103771	0.183322
513	RNF112	0.716278	0.291309	0.335013	0.290105	0.381265	0.00120436
514	FGFR3	0.714995	0.448816	0.673562	0.380838	0.0414327	0.0679773
515	VPS13A	0.714742	0.056383	0.156871	0.350052	0.557871	-0.293668
516	ENSG00000260190	0.712316	0.88031	0.699182	0.537014	0.0131342	0.343296
517	ENSG00000270060	0.711914	0.605689	0.887371	0.537671	-0.175457	0.0680181
518	ENSG00000240338	0.711903	0.346189	0.738293	0.424411	-0.0263899	-0.0782216
519	ZIC2	0.711706	0.366761	0.29555	0.492652	0.416157	-0.125891
520	ENSG00000268083	0.711318	0.350995	0.616927	0.212562	0.0943907	0.138432
521	ENSG00000261720	0.709064	0.41746	0.644806	0.326268	0.0642576	0.0911925
522	GATD1	0.708391	0.812478	0.834305	0.678146	-0.125914	0.134332
523	ENSG00000272844	0.707892	0.501372	0.202661	0.150939	0.50523	0.350432
524	TRBV15	0.707892	0.644621	0	0.679227	0.707892	-0.0346064
525	TRAV13-2	0.707892	0.429747	0.405323	0.226409	0.302569	0.203338
526	ENSG00000290393	0.707892	0.644621	0.303992	0	0.4039	0.644621
527	ENSG00000273391	0.707874	0.772416	0.732362	0.510418	-0.024488	0.261998
528	S100A6	0.706521	0.365048	0.53539	0.227038	0.171131	0.138011
529	ENSG00000236267	0.705532	0.494209	0.372897	0.312445	0.332635	0.181765
530	ENSG00000289049	0.704827	0.192549	0.363211	0	0.341616	0.192549
531	MIF-AS1	0.704805	0.402389	0.0850035	0.0859188	0.619801	0.316471
532	FEM1A	0.70479	0.587331	0.485327	0.367491	0.219463	0.21984
533	ENSG00000269604	0.70479	0.587331	0.485327	0.367491	0.219463	0.21984
534	PLEKHN1	0.704023	0.702992	0.65719	0.535219	0.0468329	0.167772
535	ENSG00000273403	0.70392	0.631673	0.873489	0.651655	-0.169569	-0.0199822
536	TSSC4	0.703774	0.560971	0.518792	0.461353	0.184982	0.0996174
537	KRTAP19-1	0.703522	0.274561	0.431594	0.289301	0.271928	-0.0147397
538	IDUA	0.703471	0.43262	0.516543	0.431755	0.186928	0.00086568
539	COL7A1	0.70227	0.445362	0.670024	0.415373	0.0322461	0.0299884
540	ENSG00000275494	0.701575	0.433037	0.485313	0.282893	0.216263	0.150144
541	SLC4A2	0.701091	0.638344	0.588166	0.535257	0.112926	0.103087
542	ZNF358	0.699872	0.406732	0.402407	0.602471	0.297465	-0.195739
543	ENSG00000268565	0.698607	0.457685	0.32537	0.276994	0.373237	0.180691
544	LTB4R2	0.698346	0.668545	0.632812	0.564166	0.0655335	0.104379
545	PLXNB2	0.696691	0.426797	0.633684	0.385089	0.0630072	0.0417084
546	SSTR5	0.696583	0.384364	0.587283	0.302285	0.109301	0.0820791
547	ENSG00000250887	0.696535	0.515352	0.63562	0.543019	0.0609154	-0.0276665
548	LAMA5-AS1	0.696525	0.469074	0.655467	0.299755	0.0410573	0.169319
549	ENSG00000266905	0.696358	0.634118	0.569598	0.699978	0.12676	-0.0658597
550	ASPG	0.694363	0.430658	0.654252	0.373828	0.0401114	0.0568306
551	ENSG00000255031	0.693667	0.345268	0.500239	0.369362	0.193428	-0.0240938
552	AP1G2-AS1	0.693109	0.639681	0.625744	0.449951	0.067365	0.18973
553	MSLN	0.693075	0.470547	0.508021	0.407001	0.185054	0.0635457
554	TGM1	0.692946	0.607564	0.695339	0.592633	-0.00239296	0.0149304
555	ENSG00000272672	0.69283	0.630906	1.1901	0.332388	-0.497267	0.298518
556	ENSG00000260082	0.69283	0.315453	1.78514	1.32955	-1.09231	-1.0141
557	ENSG00000274678	0.69283	0.315453	1.78514	1.32955	-1.09231	-1.0141
558	GALK1	0.692723	0.619432	0.600031	0.423612	0.0926923	0.19582
559	STPG3-AS1	0.690698	0.51717	0.559	0.576897	0.131698	-0.0597273
560	STPG3	0.690698	0.51717	0.559	0.576897	0.131698	-0.0597273
561	TRAF4	0.690504	0.604255	0.684767	0.456141	0.00573713	0.148114
562	ENSG00000272347	0.690276	0.587585	0.631519	0.561536	0.0587569	0.0260491
563	CARMIL2	0.689531	0.538316	0.535912	0.522892	0.153619	0.0154237
564	ENSG00000234638	0.689478	0.445231	0.548507	0.310309	0.140972	0.134922
565	KIAA0895L	0.689318	0.560879	0.519766	0.477118	0.169552	0.0837607
566	INS	0.688798	0.632466	0.896411	0.440275	-0.207613	0.192191
567	STX1A	0.688693	0.652844	0.549959	0.529927	0.138734	0.122916
568	VPS51	0.688668	0.494254	0.518714	0.415138	0.169954	0.0791161
569	ADGRE5	0.688416	0.875496	0.590905	0.791113	0.0975108	0.0843833
570	E2F4	0.687747	0.585363	0.608614	0.45326	0.0791327	0.132103
571	ENSG00000289147	0.686983	0.250233	0.354016	0.131833	0.332967	0.118399
572	TRBV5-4	0.68657	0.267945	0.505433	0.376439	0.181137	-0.108494
573	ENSG00000272183	0.685807	0.865505	0.560357	0.561459	0.12545	0.304046
574	INPP5E	0.685687	0.676598	0.470969	0.469708	0.214717	0.20689
575	ENSG00000286188	0.685191	1.21453	0.0233138	0.64833	0.661878	0.566199
576	CTRL	0.685181	0.82212	0.717017	0.63176	-0.0318357	0.190361
577	AEBP1	0.684966	0.62203	0.611195	0.486959	0.073771	0.135071
578	UBE2Q1	0.684097	0.701066	0.876215	0.888982	-0.192118	-0.187916
579	MIR3065	0.683772	0.403324	0.583136	0.328554	0.100637	0.0747702
580	MIR338	0.683772	0.403324	0.583136	0.328554	0.100637	0.0747702
581	PDCD1	0.683651	0.473126	0.520087	0.345293	0.163564	0.127833
582	FOS	0.683212	0.426945	0.615339	0.213038	0.067873	0.213907
583	ZC3H12A	0.681171	0.378454	0.385917	0.374928	0.295254	0.00352654
584	AP1G2	0.68046	0.630902	0.607312	0.448866	0.0731487	0.182035
585	LINC00608	0.680436	0.510322	0.7814	0.244496	-0.100964	0.265826
586	GPIHBP1	0.678986	0.592536	0.603406	0.420755	0.0755794	0.171781
587	NFKB2	0.678667	0.645276	0.567526	0.516217	0.11114	0.129059
588	ENSG00000271192	0.678396	0	0.582651	0	0.0957447	0
589	ENSG00000271367	0.678396	0.308881	0	0	0.678396	0.308881
590	FNDC11	0.678261	0.374282	0.640073	0.344061	0.0381872	0.0302212
591	VILL	0.677308	0.443623	0.510305	0.412211	0.167003	0.0314115
592	CRACR2B	0.676837	0.476591	0.617705	0.370569	0.0591322	0.106023
593	CSK	0.676558	0.523045	0.528558	0.375255	0.148	0.14779
594	SLC34A3	0.675945	0.5579	0.590698	0.474704	0.0852472	0.0831957
595	TMEM52	0.675781	0.71291	0.434965	0.446862	0.240816	0.266048
596	IFRD2	0.675562	0.464897	0.551428	0.422366	0.124134	0.0425316
597	ENSG00000279536	0.675526	0.604746	0.522716	0.496928	0.15281	0.107818
598	ENSG00000260617	0.674925	0.471881	0.525404	0.455447	0.149521	0.0164342
599	UBE2M	0.674652	0.512089	0.430737	0.433245	0.243915	0.0788434
600	BTF3-DT	0.674382	0.394783	0.206859	0.138659	0.467524	0.256124
601	TNRC18	0.674195	0.817612	0.446911	0.478545	0.227284	0.339067
602	LFNG	0.673488	0.432924	0.68273	0.342007	-0.0092414	0.0909175
603	ENSG00000286301	0.67276	0.440834	0.61144	0.362037	0.0613201	0.0787972
604	GPBAR1	0.672378	0.54715	0.597885	0.52224	0.0744921	0.0249098
605	ENSG00000255108	0.672354	0.548597	0.588987	0.394732	0.0833667	0.153865
606	EEF1A2	0.671071	0.484538	0.702157	0.410766	-0.0310863	0.0737721
607	ENSG00000261044	0.670762	0.719199	0.519293	0.31036	0.151469	0.408839
608	FLII	0.670575	0.579984	0.555471	0.541344	0.115104	0.0386398
609	PSPN	0.669947	0.513194	0.390504	0.478759	0.279443	0.0344351
610	PKN2	0.669125	0.601012	0.056381	0.0484754	0.612744	0.552537
611	TRAV12-2	0.669103	0.10155	0	0	0.669103	0.10155
612	GCGR	0.66807	0.360774	0.59253	0.358655	0.0755401	0.00211877
613	ENSG00000272988	0.667275	0.546871	0.22924	0.384153	0.438035	0.162718
614	SSTR5-AS1	0.667174	0.369235	0.584928	0.340257	0.0822458	0.0289778
615	NOP9	0.66706	0.698753	0.643199	0.588654	0.0238608	0.110099
616	BHLHA15	0.666112	0.452209	0.860859	0.444325	-0.194747	0.00788367
617	THPO	0.665441	0.358915	0.650909	0.385563	0.0145319	-0.0266481
618	ENSG00000260570	0.665291	0.708199	0.605254	0.528941	0.0600369	0.179258
619	ENSG00000289407	0.664551	0.378221	0.927486	0.717347	-0.262935	-0.339126
620	MIR6846	0.663881	0.403583	0.562353	0.301	0.101528	0.102584
621	ATG2A	0.663755	0.472953	0.436317	0.409844	0.227438	0.0631088
622	TRBV5-1	0.663648	0.362599	0.303992	0.212259	0.359656	0.150341
623	UBA7	0.662828	0.544899	0.621811	0.306402	0.0410165	0.238497
624	TRUB2	0.662374	0.43714	0.614654	0.157909	0.0477201	0.279231
625	ECEL1	0.662239	0.331885	0.614187	0.230905	0.0480519	0.10098
626	MIR4648	0.661717	0.403204	0.657249	0.32721	0.0044681	0.0759942
627	CCDC40	0.660658	0.405314	0.252696	0.41584	0.407962	-0.0105259
628	ASIC3	0.660154	0.502633	0.570568	0.364725	0.0895859	0.137908
629	SPEGNB	0.65933	0.315111	0.554825	0.473883	0.104505	-0.158771
630	ENSG00000268603	0.65933	0.315111	0.554825	0.473883	0.104505	-0.158771
631	LINC01219	0.659107	0.37155	0.52565	0.383968	0.133457	-0.0124178
632	ENSG00000290455	0.658736	0.372698	0.68094	0.391501	-0.0222035	-0.0188024
633	SLC9A3-AS1	0.658124	0.45474	0.520337	0.411138	0.137787	0.0436021
634	ENSG00000275266	0.657947	0.424473	0.66195	0.313782	-0.0040036	0.110691
635	ZSWIM8-AS1	0.657624	0.603479	0.539535	0.502904	0.118089	0.100576
636	ENSG00000234977	0.657585	0.355	0.33594	0.267262	0.321645	0.0877379
637	ENSG00000267139	0.656515	0.51715	0.491741	0.353515	0.164774	0.163634
638	PELP1	0.656193	0.284255	0.443838	0.335835	0.212355	-0.0515805
639	SEMA3B	0.656101	0.450365	0.547529	0.306399	0.108572	0.143966
640	MIR4649	0.656042	0.651526	0.559183	0.462224	0.096859	0.189302
641	DDX54	0.655752	0.5368	0.538748	0.589229	0.117004	-0.0524295
642	ENSG00000283536	0.655293	0.321313	0.476223	0.0967321	0.17907	0.224581
643	ENSG00000267328	0.655093	0.466379	0.532809	0.573851	0.122284	-0.107472
644	ENSG00000244151	0.654657	0.629807	0.456919	0.65299	0.197738	-0.0231836
645	NDST2	0.654619	0.520684	0.541527	0.612394	0.113092	-0.0917095
646	MAP3K6	0.654551	0.473262	0.611986	0.342197	0.0425652	0.131065
647	LINC03008	0.654455	0.703157	0.848282	0.550982	-0.193827	0.152176
648	LINC02138	0.654136	0.661128	0.759376	0.551778	-0.105241	0.109349
649	ENSG00000276272	0.653876	0.317564	0.467993	0.25096	0.185883	0.0666048
650	CD2BP2-DT	0.653655	0.868044	0.558672	0.283645	0.094983	0.5844
651	DISP2	0.652948	0.493074	0.510693	0.31388	0.142255	0.179194
652	MIR144	0.652566	0.59424	0.67256	1.03313	-0.0199942	-0.438894
653	MIR4732	0.652566	0.59424	0.67256	1.03313	-0.0199942	-0.438894
654	ENSG00000276223	0.652191	0.185858	0.434212	0.45358	0.217979	-0.267722
655	OPLAH	0.65174	0.35654	0.493949	0.307021	0.15779	0.0495185
656	ENSG00000273797	0.651445	0.0420837	0.29858	0.0372936	0.352865	0.00479014
657	ENSG00000271259	0.651348	0.415531	0.0343814	0.235754	0.616966	0.179777
658	LCE1A	0.65126	0.11861	0.111869	0.124978	0.539391	-0.00636758
659	ENSG00000251367	0.65126	0.296526	0.559345	0.156222	0.091915	0.140303
660	TRAV8-1	0.65126	0.444788	0.279673	0.156222	0.371588	0.288566
661	HLA-E	0.651113	0.482199	0.544801	0.43216	0.106312	0.0500395
662	MIR657	0.650443	0.380157	0.570005	0.310387	0.080438	0.0697704
663	TCIRG1	0.650069	0.319012	0.495784	0.362384	0.154286	-0.0433721
664	ODF1	0.648942	0.184676	0.306081	0.313082	0.342861	-0.128406
665	ZDHHC8	0.648882	0.404526	0.477237	0.364705	0.171646	0.039821
666	LINC01529	0.64878	0.484269	0.491306	0.368894	0.157474	0.115375
667	LINC01770	0.647062	0.510388	0.508398	0.383151	0.138663	0.127237
668	LPAR2	0.647015	0.557884	0.505176	0.514735	0.141839	0.043149
669	VWA1	0.646809	0.380614	0.530581	0.34493	0.116228	0.0356836
670	ENSG00000266830	0.646701	0.396988	0.715939	0.470869	-0.0692376	-0.0738811
671	PPY2P	0.646701	0.396988	0.715939	0.470869	-0.0692376	-0.0738811
672	PPY2P	0.646701	0.396988	0.715939	0.470869	-0.0692376	-0.0738811
673	RAC3	0.645978	0.442657	0.542133	0.353151	0.103845	0.0895056
674	ENSG00000260348	0.645796	0.474984	0.554652	0.262158	0.0911437	0.212826
675	RABAC1	0.644808	0.414632	0.285264	0.18755	0.359544	0.227082
676	TMOD4	0.644799	0.382388	0.559438	0.447804	0.0853616	-0.0654154
677	CELSR2	0.644555	0.424839	0.533478	0.34414	0.111077	0.0806986
678	ELFN1	0.644175	0.41465	0.472861	0.292781	0.171313	0.121869
679	ENSG00000268434	0.643971	0.472028	0.495576	0.376266	0.148395	0.0957623
680	GBF1	0.643924	0.688457	0.632523	0.523326	0.0114006	0.165131
681	IPO4	0.64383	0.570327	0.405598	0.463639	0.238233	0.106688
682	PLXNA1	0.6436	0.472597	0.572121	0.281228	0.0714788	0.191369
683	CCDC142	0.643284	0.554759	0.370953	0.423758	0.272331	0.131
684	ENSG00000290056	0.642691	0.243853	0.413989	0.102778	0.228702	0.141076
685	IL17C	0.642218	0.576081	0.719733	0.49218	-0.0775145	0.0839017
686	RABGGTA	0.642038	0.582035	0.564483	0.479483	0.0775545	0.102552
687	ADM5	0.641816	0.697376	0.522222	0.454196	0.119594	0.24318
688	ENSG00000227484	0.640641	0.35992	0.485047	0.326068	0.155594	0.0338519
689	SLC25A22	0.640436	0.495946	0.56869	0.389556	0.0717466	0.10639
690	ENSG00000267072	0.640175	0.468493	0.404878	0.405911	0.235296	0.0625827
691	HSD3B7	0.639734	0.529884	0.707774	0.358734	-0.0680403	0.17115
692	EGFL7	0.639032	0.376986	0.54132	0.303663	0.0977125	0.0733228
693	ENSG00000289809	0.63871	1.2016	1.35044	0.53824	-0.711729	0.663357
694	ENSG00000275393	0.638603	0.68003	0.404748	0.234316	0.233855	0.445714
695	ENSG00000266521	0.638491	0.581423	0.274189	0	0.364302	0.581423
696	HIP1R	0.638432	0.417456	0.485964	0.390084	0.152467	0.0273721
697	SPATA20	0.638336	0.423949	0.551167	0.343979	0.0871683	0.0799691
698	ENSG00000286669	0.635996	0.463321	0.327741	0.366146	0.308255	0.0971753
699	MIR1229	0.634413	0.551332	0.526363	0.407584	0.10805	0.143748
700	ENSG00000289297	0.634344	0.770196	0.726423	0.405772	-0.0920782	0.364424
701	LRCH4	0.634143	0.585162	0.558697	0.486732	0.0754464	0.09843
702	SLC26A1	0.633886	0.385389	0.493768	0.396647	0.140119	-0.011258
703	ENSG00000291295	0.63355	0.433518	0.663826	0.419326	-0.030276	0.0141923
704	PLOD3	0.632905	0.466615	0.544152	0.388403	0.0887534	0.0782123
705	CSF3	0.632846	0.644193	0.611709	0.356745	0.0211368	0.287449
706	ENSG00000270082	0.632607	0.474882	0.456432	0.219217	0.176175	0.255665
707	MDK	0.632344	0.415581	0.520648	0.364021	0.111696	0.0515602
708	ENSG00000289317	0.632292	0.431833	0.950344	0.758361	-0.318053	-0.326527
709	INPPL1	0.630957	0.511477	0.462852	0.438277	0.168105	0.0732003
710	ENSG00000285685	0.630252	0.573921	0.56135	0.302366	0.0689017	0.271555
711	GRIN1	0.630141	0.471811	0.577544	0.434599	0.0525968	0.0372123
712	MACROD1	0.629648	0.471826	0.477683	0.328648	0.151965	0.143178
713	RAD9A	0.629269	0.643849	0.430952	0.410347	0.198317	0.233502
714	RIN1	0.628207	0.606308	0.699905	0.656629	-0.0716978	-0.0503204
715	NEIL1	0.62796	0.529617	0.579586	0.523354	0.0483736	0.0062628
716	ENSG00000284738	0.627385	0.487315	0.586894	0.420574	0.0404906	0.0667419
717	ENSG00000289626	0.627007	0.309412	0.0794091	0.0398839	0.547597	0.269528
718	ENSG00000255301	0.626882	0.44796	0.513878	0.388809	0.113004	0.0591508
719	ENSG00000249198	0.626212	0	1.07566	0	-0.449452	0
720	OR10P1	0.626212	0.536698	0.411283	0.494822	0.214929	0.0418763
721	TRAV10	0.626212	0.285121	0.67229	0.150214	-0.0460783	0.134907
722	ENSG00000273925	0.626212	0	0.537832	0.600855	0.0883798	-0.600855
723	ENSG00000229660	0.62525	0.273296	0.451085	0.311965	0.174165	-0.0386691
724	LCN12	0.624414	0.514875	0.411054	0.371191	0.21336	0.143683
725	INAFM1	0.624365	0.349883	0.453746	0.13825	0.170618	0.211633
726	RNPEPL1	0.62411	0.523082	0.537798	0.465382	0.0863121	0.0577001
727	ZAP70	0.623436	0.517734	0.544339	0.468582	0.0790971	0.0491516
728	MGAT4B	0.623304	0.510745	0.566071	0.400094	0.0572323	0.110651
729	AMH	0.62275	0.58372	0.420848	0.422867	0.201902	0.160853
730	MIR4321	0.62275	0.58372	0.420848	0.422867	0.201902	0.160853
731	TGIF1	0.622734	0.376942	0.530437	0.39974	0.0922962	-0.0227979
732	AGRN	0.622724	0.725947	0.626824	0.567845	-0.0041007	0.158102
733	ENSG00000280114	0.62271	0.457622	0.553591	0.412307	0.0691198	0.0453151
734	ENSG00000290849	0.62271	0.457622	0.553591	0.412307	0.0691198	0.0453151
735	SREBF1	0.622391	0.438387	0.513539	0.389481	0.108852	0.0489054
736	MIR7847	0.622289	0.414173	0.555663	0.298253	0.0666267	0.11592
737	LMNTD2-AS1	0.622282	0.645173	0.842638	0.424177	-0.220356	0.220996
738	TRBV30	0.622223	0.283305	0.445339	0.149257	0.176885	0.134048
739	ENSG00000262877	0.621808	0.409176	0.37314	0.413379	0.248668	-0.00420273
740	MTSS2	0.621689	0.390624	0.463938	0.340572	0.157751	0.0500522
741	TRIB1	0.621452	0.306108	0.720394	0.225866	-0.0989415	0.0802424
742	GIGYF1	0.621354	0.470035	0.574616	0.516856	0.0467375	-0.0468208
743	HK3	0.620948	0.393345	0.622664	0.303697	-0.00171542	0.0896479
744	PIK3R2	0.620107	0.446564	0.618813	0.350609	0.00129426	0.0959557
745	DENND6B	0.620058	0.346732	0.510403	0.294076	0.109655	0.0526554
746	DES	0.620044	0.406304	0.486022	0.290106	0.134022	0.116198
747	INF2	0.61959	0.44067	0.514903	0.402285	0.104687	0.0383847
748	ENSG00000240801	0.619436	0.373344	0.481276	0.247899	0.13816	0.125445
749	ENSG00000226115	0.619405	0.241733	0.278659	0.396216	0.340746	-0.154483
750	CTU2	0.619378	0.543712	0.584041	0.437557	0.0353369	0.106155
751	ADAD2	0.618973	0.438501	0.718291	0.207083	-0.0993175	0.231418
752	ENSG00000269139	0.618761	0.882054	0.381908	0.704793	0.236853	0.17726
753	PTP4A3	0.618266	0.341261	0.527732	0.258581	0.0905342	0.0826799
754	DOLPP1	0.617851	0.549546	0.637065	0.518397	-0.0192144	0.0311489
755	RXFP4	0.616984	0.343345	0.441589	0.279556	0.175395	0.0637898
756	ENSG00000249086	0.616868	0.390478	0.561185	0.319739	0.0556827	0.0707383
757	GSDMD	0.616651	0.574193	0.498735	0.413653	0.117915	0.16054
758	MICALL2	0.615964	0.449935	0.50314	0.395241	0.112824	0.0546941
759	H2BC1	0.614618	0.0209359	0.225685	0.245357	0.388933	-0.224421
760	C8orf58	0.614244	0.490345	0.466304	0.296333	0.14794	0.194012
761	TNFRSF14	0.61356	0.412977	0.495828	0.358568	0.117732	0.0544094
762	WNT10B	0.613504	0.67218	0.808684	0.412487	-0.195179	0.259692
763	MIIP	0.613485	0.545683	0.44588	0.462321	0.167605	0.083362
764	ENSG00000233492	0.61315	0.21355	0.024951	0.0185831	0.588199	0.194967
765	LCNL1	0.612995	0.429303	0.570157	0.424511	0.0428381	0.00479232
766	ENSG00000268677	0.612257	0.618217	0.478965	0.456635	0.133292	0.161582
767	IMPDH2	0.612134	0.521496	0.424197	0.342907	0.187937	0.178589
768	FNDC10	0.611559	0.410827	0.413309	0.384784	0.19825	0.0260428
769	REEP2	0.611421	0.439445	0.488554	0.380584	0.122867	0.0588606
770	MRGPRG-AS1	0.611101	0.452907	0.545213	0.302819	0.0658876	0.150088
771	WDR38	0.610612	0.480896	0.467738	0.340448	0.142874	0.140448
772	DOK3	0.610239	0.520488	0.586896	0.54329	0.0233436	-0.0228019
773	ZNRD2-DT	0.610105	0.435557	0.396601	0.42192	0.213504	0.0136367
774	MIR202HG	0.609945	0.38476	0.664352	0.331614	-0.0544066	0.0531463
775	MIR202	0.609945	0.38476	0.664352	0.331614	-0.0544066	0.0531463
776	POU2F1-DT	0.609794	0.277646	0.209493	0.11702	0.400302	0.160625
777	MFSD10	0.609781	0.552984	0.49695	0.380979	0.112831	0.172005
778	OVCA2	0.609705	0.330592	0.328921	0.238678	0.280784	0.0919141
779	ENSG00000262533	0.609705	0.330592	0.328921	0.238678	0.280784	0.0919141
780	OSBPL7	0.609518	0.539162	0.555914	0.433462	0.0536038	0.1057
781	ENSG00000255182	0.608737	0.654363	0.515714	0.513745	0.0930238	0.140618
782	ITPKA	0.608723	0.472928	0.356545	0.426513	0.252178	0.046415
783	PYGM	0.608479	0.456177	0.473241	0.425544	0.135238	0.030633
784	ENSG00000259945	0.608135	0.451737	0.484847	0.367073	0.123288	0.0846645
785	ENSG00000263585	0.60779	0.477682	0.345437	0.31825	0.262353	0.159432
786	ENSG00000278869	0.607596	0.497023	0.539533	0.454537	0.0680628	0.0424861
787	PRR35	0.607571	0.537277	0.545953	0.390893	0.0616184	0.146384
788	ENSG00000261884	0.606535	0.703545	0.582072	0.518465	0.024463	0.18508
789	ENSG00000279073	0.606525	0.417858	0.535613	0.438433	0.0709127	-0.0205748
790	LINC00661	0.606001	0.39388	0.426372	0.387644	0.179629	0.00623662
791	PSAP	0.605507	0.451605	0.367313	0.518147	0.238193	-0.0665421
792	DGKZ	0.605425	0.480434	0.521173	0.416465	0.0842519	0.0639691
793	HELZ2	0.605343	0.410387	0.554941	0.344295	0.0504022	0.0660917
794	ENSG00000288838	0.604759	0.620589	0.617538	0.378652	-0.0127787	0.241937
795	ENSG00000265690	0.604528	0.468868	0.599327	0.376805	0.0052006	0.0920634
796	ENSG00000279569	0.604092	0.364864	0.411855	0.306598	0.192237	0.0582661
797	ENSG00000233977	0.603992	0.478267	0.608965	0.251971	-0.0049733	0.226296
798	AGBL5-AS1	0.603971	0.173245	0.410364	0.366229	0.193607	-0.192984
799	EPHA2-AS1	0.603614	0.553747	0.527525	0.420675	0.0760895	0.133072
800	ENSG00000282860	0.603609	0.257943	0.347612	0.27904	0.255997	-0.0210973
801	KCTD11	0.60346	0.574784	0.425395	0.334119	0.178064	0.240665
802	ENSG00000263171	0.60346	0.574784	0.425395	0.334119	0.178064	0.240665
803	NOC2L	0.603014	0.484434	0.5106	0.408731	0.0924145	0.075703
804	PNPLA2	0.602216	0.685476	0.466206	0.428969	0.136009	0.256507
805	C11orf86	0.602077	0.511713	0.494121	0.391492	0.107956	0.120221
806	MRPL23-AS1	0.601862	0.372881	0.542949	0.332011	0.0589128	0.0408699
807	MIR6765	0.601485	0.408215	0.509427	0.288279	0.0920578	0.119936
808	JAG2	0.601145	0.441051	0.540166	0.325888	0.0609795	0.115163
809	EFNA2	0.601137	0.337699	0.534868	0.283211	0.066269	0.0544888
810	ENSG00000288792	0.600854	0.481154	0.438634	0.230396	0.16222	0.250758
811	MIR4467	0.600556	0.552548	0.533986	0.507268	0.0665701	0.0452796
812	ENSG00000287472	0.600492	0.0173109	0.529188	0.29399	0.071304	-0.276679
813	BIRC7	0.600012	0.43301	0.577819	0.383177	0.0221928	0.0498331
814	MIR3196	0.600012	0.43301	0.577819	0.383177	0.0221928	0.0498331
815	LCMT1-AS1	0.599349	0.370377	0.414396	0.246263	0.184952	0.124115
816	HRCT1	0.59886	0.238584	0.289317	0.215479	0.309544	0.0231048
817	GRINA	0.598855	0.507297	0.420111	0.368117	0.178744	0.13918
818	ENSG00000290756	0.598485	0.241531	0.414719	0.352381	0.183766	-0.11085
819	PRSS29P	0.598485	0.241531	0.414719	0.352381	0.183766	-0.11085
820	ENSG00000260051	0.597989	0.544286	0.459681	0.413766	0.138307	0.13052
821	KMT2B	0.597342	0.596357	0.500683	0.484627	0.0966588	0.111731
822	ENSG00000273214	0.596705	0.155249	0.658915	0.163584	-0.0622103	-0.00833452
823	TNFAIP8L1	0.596161	0.404942	0.300315	0.244588	0.295846	0.160353
824	DDX51	0.59603	0.63825	0.480355	0.46999	0.115675	0.16826
825	ENSG00000279973	0.595823	0.601544	0.444984	0.347989	0.150838	0.253554
826	NOS3	0.595389	0.459337	0.513466	0.404993	0.0819226	0.0543433
827	MIR3621	0.594665	0.44815	0.457902	0.452533	0.136762	-0.00438347
828	CXXC1	0.594433	0.480075	0.387719	0.398274	0.206714	0.0818008
829	PARD6A	0.593704	0.361328	0.307405	0.337401	0.2863	0.023927
830	MEGF6	0.593541	0.334142	0.498537	0.238534	0.0950031	0.0956086
831	SLC22A18	0.593473	0.484729	0.580385	0.310871	0.0130873	0.173859
832	ENSG00000291018	0.593253	0.240102	0.339683	0.505983	0.25357	-0.265881
833	ENSG00000261575	0.593253	0.240102	0.339683	0.505983	0.25357	-0.265881
834	ENSG00000244998	0.593066	0.335687	0.512013	0.290218	0.0810527	0.045469
835	ATXN2L	0.592139	0.619333	0.516959	0.476799	0.0751807	0.142534
836	THBS1-AS1	0.592027	0.579631	0.600047	0.568266	-0.0080207	0.011365
837	ENSG00000276097	0.591965	0.43796	0.41413	0.444416	0.177835	-0.00645604
838	ENSG00000276691	0.591748	0.561035	0.465149	0.32108	0.126599	0.239954
839	CLCN2	0.591408	0.482846	0.569669	0.465827	0.0217382	0.0170193
840	STAB1	0.591277	0.388115	0.503108	0.341868	0.0881688	0.0462467
841	KATNB1	0.590994	0.384886	0.481522	0.31067	0.109472	0.0742157
842	ENSG00000289962	0.590714	0.292177	0.431768	0.365998	0.158946	-0.0738209
843	ENSG00000238279	0.590501	0.317707	0.457551	0.206778	0.132951	0.110929
844	LSP1	0.590372	0.405808	0.559423	0.303227	0.0309484	0.102581
845	SUSD2	0.590331	0.454022	0.493184	0.361866	0.0971467	0.0921552
846	LMNTD2	0.590221	0.580832	0.740941	0.390267	-0.150719	0.190565
847	ENSG00000287601	0.58991	0.429747	0.405323	0.226409	0.184587	0.203338
848	ENSG00000259001	0.58991	0.752058	0.607984	0.905636	-0.0180744	-0.153579
849	ENSG00000284976	0.589843	0.658396	0.567597	0.541707	0.0222451	0.116689
850	BCKDK	0.589559	0.538321	0.438495	0.226771	0.151065	0.31155
851	CALHM2	0.589525	0.484248	0.450831	0.430844	0.138693	0.0534039
852	SMIM1	0.588747	0.347328	0.482189	0.368316	0.106558	-0.0209884
853	MAN2A2	0.588519	0.510928	0.541051	0.422427	0.0474675	0.0885009
854	LINC02908	0.588436	0.417843	0.515034	0.339192	0.0734022	0.0786514
855	LRRC26	0.588184	0.446666	0.452179	0.460808	0.136005	-0.0141416
856	KRBA1	0.588148	0.481969	0.49779	0.388567	0.0903577	0.0934025
857	CDC25B	0.588112	0.576814	0.505718	0.446298	0.0823936	0.130516
858	ISYNA1	0.587986	0.448793	0.442361	0.304757	0.145625	0.144036
859	NPDC1	0.58755	0.367353	0.534359	0.485392	0.0531913	-0.118039
860	ENSG00000250685	0.586757	0.434413	0.693774	0.187316	-0.107017	0.247097
861	ARHGAP33	0.586703	0.421228	0.430206	0.334238	0.156497	0.0869901
862	ACTL9	0.586509	0.344498	0.458738	0.295291	0.12777	0.0492074
863	VWA5B2	0.586469	0.52365	0.559453	0.426792	0.0270162	0.0968584
864	ENSG00000261215	0.586264	0.374319	0.431534	0.301248	0.15473	0.0730716
865	TMEM259	0.586127	0.525936	0.476094	0.427307	0.110033	0.0986288
866	POLR2A	0.585986	0.67331	0.556667	0.462058	0.0293186	0.211252
867	ENSG00000224621	0.584228	0.448008	0.501774	0.413052	0.0824544	0.0349562
868	TSSK2	0.583139	0.450271	0.400937	0.313827	0.182201	0.136444
869	ENSG00000276863	0.58279	1.2494	0.62822	1.14256	-0.0454303	0.106848
870	GRTP1	0.582767	0.137685	0.678057	0.492997	-0.0952905	-0.355312
871	VWA2	0.58269	0.402745	0.59546	0.648884	-0.0127704	-0.246139
872	ENSG00000275024	0.58269	0.402745	0.59546	0.648884	-0.0127704	-0.246139
873	ENSG00000286143	0.582204	0.296675	0.492168	0.400169	0.0900365	-0.103494
874	NOXA1	0.582137	0.268169	0.497947	0.223258	0.0841892	0.0449111
875	OTUB1	0.58164	0.483018	0.467263	0.328996	0.114377	0.154022
876	ENSG00000272334	0.581482	0.264755	0.499416	0.557937	0.0820669	-0.293182
877	ENSG00000279859	0.581482	0.622953	0.352529	0.426658	0.228954	0.196295
878	ENSG00000255260	0.581482	1.05902	1.99766	0.557937	-1.41618	0.501084
879	ENSG00000236662	0.580578	0.442329	0.522059	0.371279	0.0585193	0.0710502
880	S100A14	0.580499	0.418022	0.388591	0.237228	0.191908	0.180794
881	ENSG00000272473	0.580471	0.141817	0.231034	0.14943	0.349437	-0.00761338
882	RHOT2	0.580327	0.496659	0.439906	0.531542	0.14042	-0.0348828
883	RHPN1	0.58002	0.50407	0.461835	0.405193	0.118185	0.0988764
884	MIR675	0.579801	0.419938	0.611481	0.309785	-0.0316806	0.110153
885	ENSG00000261779	0.579448	0.440294	0.508308	0.348608	0.0711394	0.0916862
886	IDH3B	0.579432	1.03542	0.667727	0.916438	-0.0882951	0.11898
887	LRRC47	0.57919	0.410385	0.489878	0.897846	0.089312	-0.487461
888	FLNC	0.578709	0.329715	0.534075	0.278297	0.0446343	0.0514182
889	SLC12A4	0.578475	0.542998	0.507412	0.364127	0.0710634	0.178871
890	CLDN15	0.577829	0.51265	0.499935	0.441026	0.0778939	0.0716247
891	FOCAD-AS1	0.5777	0.70937	0.167861	0.832373	0.409838	-0.123003
892	ENSG00000287926	0.577615	0.361617	0.403076	0.311752	0.174539	0.0498649
893	ENSG00000260660	0.577615	0.361617	0.403076	0.311752	0.174539	0.0498649
894	ENSG00000273485	0.577545	0.475212	0.444418	0.403387	0.133127	0.071825
895	LTC4S	0.577125	0.417712	0.374133	0.350696	0.202992	0.0670156
896	ENSG00000289840	0.576659	0.271198	0.420605	0.325779	0.156055	-0.0545813
897	GNMT	0.576391	0.564381	0.425843	0.356808	0.150548	0.207573
898	ENSG00000289282	0.5761	0.451216	0.296224	0.536444	0.279876	-0.0852283
899	PACSIN3	0.575457	0.514855	0.534753	0.452358	0.0407035	0.062497
900	MIR6872	0.575383	0.429979	0.488237	0.265481	0.0871467	0.164498
901	ZNF598	0.575006	0.474886	0.4321	0.389878	0.142906	0.0850086
902	ENSG00000262528	0.574729	0.4917	0.369627	0.398926	0.205103	0.0927738
903	ENSG00000269915	0.574158	0.375452	0.524075	0.310179	0.0500828	0.0652728
904	SLC12A9-AS1	0.574149	0.446722	0.547259	0.440741	0.0268898	0.00598094
905	MIR6875	0.573375	0.471202	0.498691	0.438432	0.0746838	0.0327694
906	GALE	0.573266	0.483285	0.485565	0.44588	0.0877015	0.0374051
907	MYO1C	0.572739	0.471797	0.428795	0.510551	0.143945	-0.0387537
908	TMEM86B	0.572584	0.589247	0.511539	0.412633	0.0610456	0.176614
909	LINC02692	0.572171	0.488054	0.659371	0.479508	-0.0872002	0.00854587
910	RASAL3	0.571609	0.41819	0.409963	0.428541	0.161646	-0.0103512
911	BEST2	0.571288	0.319693	0.472131	0.3069	0.0991567	0.0127931
912	ENSG00000260583	0.571281	0	0.245327	0	0.325954	0
913	ENSG00000270159	0.571221	1.26946	0.475328	0.48973	0.0958925	0.779729
914	IFITM5	0.570936	0.466123	0.473448	0.396695	0.0974873	0.0694275
915	BRD9P2	0.57079	0.385942	0.445828	0.291579	0.124961	0.0943631
916	ENSG00000285522	0.57079	0.385942	0.445828	0.291579	0.124961	0.0943631
917	CDHR5	0.570662	0.490053	0.49204	0.421497	0.0786222	0.0685567
918	B3GNT8	0.570467	0.517593	0.443066	0.382985	0.127401	0.134608
919	MINK1	0.570312	0.38261	0.533334	0.444397	0.0369781	-0.0617869
920	EXOC3L4	0.569788	0.319573	0.537424	0.254664	0.0323644	0.0649086
921	ENSG00000286898	0.569448	0.257715	0.459319	0.209873	0.110129	0.0478427
922	ARL2	0.569322	0.359236	0.315261	0.308291	0.254061	0.0509448
923	ENSG00000229393	0.568298	0.294216	0.469715	0.274419	0.0985832	0.0197967
924	GREP1	0.567951	0.342551	0.405965	0.377228	0.161986	-0.0346773
925	ENSG00000233538	0.567547	0.549122	0.609309	0.340354	-0.0417616	0.208768
926	STUB1-DT	0.567434	0.397475	0.468605	0.460694	0.0988284	-0.0632197
927	ENSG00000279441	0.567434	0.397475	0.468605	0.460694	0.0988284	-0.0632197
928	ENSG00000258749	0.56741	0.388269	0.513086	0.345316	0.0543239	0.0429536
929	PLCH2	0.567332	0.307866	0.461491	0.304755	0.10584	0.0031111
930	MAB21L4	0.567314	0.304526	0.457361	0.224405	0.109954	0.0801209
931	HSPB6	0.566964	0.380657	0.422201	0.378255	0.144763	0.00240175
932	PRRC2A	0.566692	0.494109	0.456956	0.541042	0.109736	-0.0469326
933	ENSG00000260892	0.566574	0.294595	0.502464	0.242331	0.0641105	0.0522648
934	CDK5	0.566505	0.428292	0.414619	0.390378	0.151886	0.0379144
935	SEMA3B-AS1	0.566289	0.320524	0.436666	0.35573	0.129623	-0.0352053
936	ENSG00000289386	0.565904	0.176098	0.208909	0.171884	0.356994	0.00421395
937	SCYL1	0.565839	0.648072	0.517117	0.451775	0.0487219	0.196297
938	SCRIB	0.56542	0.575287	0.593588	0.502875	-0.0281672	0.0724123
939	ENSG00000289071	0.56525	0.435973	0.363114	0.246735	0.202137	0.189238
940	CATSPER3	0.564878	0.401716	0.413794	0.381797	0.151084	0.0199191
941	ENSG00000289592	0.564677	0.599907	0.323321	0.270906	0.241356	0.329002
942	CHRD	0.56441	0.319243	0.416853	0.295559	0.147557	0.0236844
943	JDP2-AS1	0.564407	0.496851	1.22633	0.532491	-0.661919	-0.0356407
944	ENSG00000289918	0.564407	0.496851	1.22633	0.532491	-0.661919	-0.0356407
945	TTYH3	0.564308	0.433344	0.444101	0.25926	0.120207	0.174084
946	CLASRP	0.564257	0.369644	0.430249	0.339123	0.134008	0.030521
947	INKA1	0.564084	0.280182	0.429419	0.282922	0.134665	-0.00274054
948	ENSG00000279196	0.564042	0.47786	0.594719	0.338798	-0.030677	0.139061
949	DPP7	0.563985	0.449859	0.489079	0.365622	0.0749057	0.0842374
950	TMEM150A	0.563984	0.535183	0.685699	0.464302	-0.121715	0.0708803
951	CASKIN2	0.563626	0.470956	0.508753	0.358	0.0548734	0.112956
952	ENSG00000248514	0.563591	0.627266	0.430266	0.480684	0.133325	0.146582
953	SAPCD2	0.563404	0.581737	0.512279	0.321785	0.0511246	0.259952
954	TRERNA1	0.563374	0.25651	0.580635	0.270281	-0.0172614	-0.0137707
955	MYORG	0.562839	0.281885	0.347891	0.27856	0.214949	0.00332544
956	MFRP	0.562757	0.408236	0.558989	0.373351	0.00376765	0.034885
957	ENSG00000261449	0.562573	0.421886	0.511596	0.38103	0.0509761	0.0408561
958	SMPD1	0.561901	0.343952	0.400934	0.367304	0.160966	-0.0233528
959	ENSG00000250976	0.561803	0.345262	0.431769	0.238265	0.130035	0.106996
960	MRPL23	0.561722	0.374994	0.442111	0.330836	0.119612	0.044158
961	ENSG00000279779	0.561431	0	0	0	0.561431	0
962	PIN1-DT	0.561431	0.545335	0.450048	0.287305	0.111383	0.258029
963	AATBC	0.561395	0.390787	0.437359	0.304305	0.124036	0.0864823
964	SEMA6C	0.561115	0.659935	0.714744	0.60125	-0.153629	0.0586848
965	LYL1	0.560477	0.368916	0.530981	0.278437	0.0294959	0.0904794
966	ARTN	0.560379	0.356629	0.534236	0.349102	0.0261426	0.00752733
967	AP5Z1	0.559736	0.506531	0.553738	0.471802	0.00599765	0.0347291
968	PLK3	0.559601	0.529144	0.576224	0.446329	-0.0166227	0.0828144
969	SNCG	0.55919	0.382362	0.555259	0.228041	0.00393115	0.154321
970	C19orf33	0.55913	0.276144	0.515836	0.491604	0.0432944	-0.21546
971	PGGHG	0.559114	0.507586	0.488255	0.429738	0.0708583	0.0778476
972	ENSG00000259711	0.558887	0.286725	0.42277	0.461197	0.136117	-0.174472
973	ENSG00000259725	0.558887	0.286725	0.42277	0.461197	0.136117	-0.174472
974	WDR90	0.558729	0.551145	0.419457	0.434443	0.139272	0.116701
975	CRAMP1	0.558301	0.697786	0.527771	0.622509	0.0305305	0.0752779
976	MYL7	0.558099	0.436066	0.382756	0.425077	0.175343	0.0109894
977	NALT1	0.558039	0.371359	0.309648	0.311689	0.24839	0.0596698
978	TBL3	0.557808	0.623534	0.421673	0.464684	0.136135	0.15885
979	BOP1	0.557436	0.517192	0.452423	0.271083	0.105013	0.24611
980	FTSJ3	0.557118	0.545043	0.438246	0.275098	0.118872	0.269946
981	ENSG00000256928	0.556484	0.505674	0.539398	0.341062	0.0170863	0.164612
982	ENSG00000261655	0.556443	0.385098	0.411002	0.341703	0.14544	0.0433953
983	ENSG00000272078	0.556425	0.33564	0.386406	0.276183	0.170019	0.0594568
984	TTC31	0.556357	0.436748	0.484633	0.393627	0.0717231	0.0431216
985	MGC16275	0.556257	0.300535	0.360659	0.296569	0.195599	0.0039663
986	ENSG00000273262	0.556254	0.882313	0.464574	0.652642	0.0916799	0.229671
987	GATA2	0.555996	0.403743	0.469185	0.350285	0.0868103	0.0534583
988	CARNS1	0.55553	0.293686	0.670207	0.355684	-0.114677	-0.0619981
989	LLGL1	0.555063	0.390893	0.442149	0.367086	0.112914	0.0238068
990	AANAT	0.555021	0.464245	0.450186	0.229993	0.104834	0.234252
991	HYAL3	0.554823	0.449278	0.552753	0.367836	0.00206994	0.0814417
992	ENSG00000268173	0.554656	0.387683	0.5367	0.313676	0.0179567	0.0740069
993	ENSG00000276166	0.554579	0.251136	0.490211	0.231888	0.0643681	0.0192482
994	MIR5090	0.55451	0.355002	0.446114	0.32669	0.108397	0.0283116
995	SLC6A19	0.554296	0.357721	0.503444	0.264922	0.0508515	0.0927994
996	ABCF3	0.553969	0.431921	0.453798	0.449884	0.100171	-0.0179634
997	IMPDH1	0.553901	0.402347	0.503267	0.356916	0.050634	0.0454306
998	ENSG00000241059	0.553793	0.504295	0.0951268	0.212547	0.458666	0.291748
999	ENSG00000234427	0.553793	0.100859	0.190254	0.106274	0.363539	-0.00541461
1000	MIR6750	0.553722	0.475204	0.470153	0.382793	0.0835688	0.0924102
1001	MIR6749	0.553722	0.475204	0.470153	0.382793	0.0835688	0.0924102
1002	AAMP	0.553695	0.341002	0.388011	0.318846	0.165684	0.0221557
1003	MIR4800	0.55337	0.353087	0.409459	0.329562	0.143911	0.023525
1004	PLXNB1	0.553284	0.439729	0.442464	0.333646	0.11082	0.106083
1005	GATA2-AS1	0.553132	0.415962	0.500477	0.371387	0.0526543	0.0445754
1006	CALML6	0.553131	0.465461	0.468533	0.375389	0.0845977	0.0900717
1007	ENSG00000277332	0.55287	0.601454	0.441244	0.255404	0.111626	0.34605
1008	CDH15	0.552741	0.416243	0.506352	0.385259	0.0463896	0.0309847
1009	METTL1	0.552558	0.430542	0.522159	0.419842	0.030399	0.0106998
1010	ENSG00000244619	0.55251	0.213465	0.403439	0.284212	0.149071	-0.0707466
1011	ENSG00000274866	0.552247	0.396724	0.567347	0.305211	-0.0151006	0.0915128
1012	PLCB3	0.55195	0.516331	0.466912	0.434719	0.0850383	0.0816119
1013	ENSG00000289238	0.551916	0.942348	0.474022	0.529567	0.077894	0.412781
1014	ENSG00000279349	0.551784	0.290156	0.453884	0.350475	0.0978997	-0.0603184
1015	DNAJC4	0.551535	0.504286	0.519736	0.373412	0.0317983	0.130875
1016	ZYX	0.551484	0.386106	0.457888	0.251972	0.0935957	0.134134
1017	LINC01976	0.550582	0.429747	0.54043	0.150939	0.0101521	0.278808
1018	ERF	0.550372	0.372096	0.346936	0.287478	0.203436	0.0846176
1019	ENSG00000269242	0.550157	0.287245	0.29507	0.185513	0.255087	0.101732
1020	ENSG00000259522	0.549674	0.453646	0.320281	0.396625	0.229393	0.0570214
1021	ENSG00000289461	0.549587	0.250233	0.236011	0.263666	0.313576	-0.0134337
1022	RDH5	0.549549	0.492107	0.426642	0.368557	0.122908	0.12355
1023	SEMA4G	0.549511	0.422962	0.494228	0.35447	0.0552825	0.0684928
1024	MCCD1	0.549052	0.288449	0.453425	0.688918	0.0956269	-0.400469
1025	PRDX2	0.548997	0.378803	0.483799	0.265839	0.0651983	0.112965
1026	ENSG00000267062	0.548997	0.378803	0.483799	0.265839	0.0651983	0.112965
1027	MIB2	0.548836	0.493878	0.505949	0.36181	0.0428872	0.132067
1028	TRAV14DV4	0.548815	0.166587	0.314239	0	0.234576	0.166587
1029	DPH1	0.548735	0.357804	0.331069	0.254247	0.217666	0.103557
1030	CHRM4	0.548696	0.377186	0.477172	0.348375	0.0715245	0.0288115
1031	ENSG00000235996	0.548588	0.439281	0.30572	0.272488	0.242868	0.166794
1032	CTDSP1	0.548172	0.399241	0.452435	0.324439	0.095737	0.0748018
1033	MIR6890	0.548076	0.600228	0.502259	0.437001	0.045817	0.163227
1034	ADAM8	0.548034	0.443475	0.538361	0.336801	0.00967357	0.106674
1035	ARHGAP27	0.54786	0.525708	0.425667	0.315456	0.122193	0.210252
1036	CCDC154	0.54741	0.441775	0.425458	0.27107	0.121952	0.170705
1037	ENSG00000262304	0.547342	0.248063	0.34953	0.58395	0.197812	-0.335886
1038	ENSG00000279503	0.547278	0.124591	1.05759	0.393838	-0.510308	-0.269247
1039	RPS6KB2	0.547187	0.401192	0.348168	0.357741	0.199019	0.0434507
1040	RPS6KB2-AS1	0.547187	0.401192	0.348168	0.357741	0.199019	0.0434507
1041	ENSG00000268475	0.546637	0.532165	0.410877	0.362581	0.13576	0.169585
1042	IL11	0.546632	0.375752	0.497488	0.308403	0.0491437	0.0673491
1043	BCAR1	0.546455	0.356046	0.504995	0.283422	0.0414598	0.0726241
1044	CASKIN1	0.546129	0.652215	0.502368	0.420408	0.0437605	0.231807
1045	PARP3	0.54606	0.460746	0.375311	0.411536	0.170748	0.0492108
1046	ATP13A1	0.546015	0.487575	0.505857	0.412588	0.0401584	0.074987
1047	MFAP2	0.545924	0.259583	0.440247	0.210725	0.105677	0.0488585
1048	PNKP	0.545793	0.539735	0.44602	0.474323	0.0997731	0.0654126
1049	SEPTIN5	0.545341	0.391647	0.493058	0.257931	0.0522827	0.133717
1050	ENSG00000284874	0.545341	0.391647	0.493058	0.257931	0.0522827	0.133717
1051	CHRNA10	0.545288	0.413339	0.358436	0.333547	0.186852	0.0797921
1052	ENSG00000260107	0.545195	0.419878	0.345063	0.331856	0.200133	0.0880218
1053	ENSG00000279161	0.545061	0.264183	0.309573	0.371154	0.235488	-0.106971
1054	RHBDL1	0.544963	0.671369	0.415921	0.531449	0.129042	0.13992
1055	PCOLCE	0.544934	0.436812	0.513258	0.316068	0.0316762	0.120743
1056	ENSG00000282793	0.544735	0.330698	0.41587	0.232301	0.128864	0.098397
1057	HSF4	0.544548	0.37652	0.556425	0.396253	-0.0118767	-0.0197331
1058	FBXL8	0.544539	0.465914	0.525807	0.349434	0.0187324	0.116479
1059	RAX2	0.544476	0.405664	0.414475	0.344328	0.130001	0.0613357
1060	SLC39A5	0.544343	0.424885	0.485368	0.381339	0.0589758	0.0435458
1061	GRK2	0.544093	0.628272	0.49374	0.413146	0.0503534	0.215126
1062	ITGB4	0.543846	0.38287	0.423006	0.297819	0.12084	0.085051
1063	C3orf36	0.543646	0.406199	0.442975	0.294254	0.100672	0.111945
1064	ENSG00000254756	0.543546	0.507849	0.586625	0.529255	-0.0430792	-0.0214059
1065	PFKL	0.543224	0.470431	0.412243	0.376831	0.130981	0.0936001
1066	ENSG00000250385	0.543126	0.394608	0.471535	0.329611	0.0715909	0.064997
1067	ENSG00000273181	0.542717	0.247105	0.11653	0.130185	0.426187	0.116919
1068	LINC01072	0.542717	0	0.466121	2.6037	0.0765958	-2.6037
1069	ENSG00000288842	0.542717	0.406996	0.49354	0.398214	0.0491769	0.00878233
1070	MIR33B	0.542584	0.383595	0.45581	0.311666	0.0867744	0.0719293
1071	DCXR	0.542438	0.585968	0.297941	0.31513	0.244498	0.270838
1072	ENSG00000277459	0.541844	0.267059	0.280674	0.15142	0.261171	0.115639
1073	TMEM89	0.541655	0.464228	0.519939	0.519722	0.0217154	-0.0554939
1074	SLC4A3	0.541636	0.32532	0.554842	0.291582	-0.0132056	0.0337373
1075	SPATA25	0.541	0.539564	0.66378	0.420218	-0.122781	0.119346
1076	MIR6776	0.540916	0.39984	0.344897	0.328829	0.196019	0.0710104
1077	LMF2	0.540744	0.45295	0.530285	0.520341	0.010459	-0.0673914
1078	SLC27A3	0.540421	0.437402	0.540864	0.425918	-0.00044317	0.0114839
1079	NXPH4	0.540367	0.506359	0.614494	0.433632	-0.074127	0.0727272
1080	ENSG00000261314	0.540145	0.4216	0.331366	0.222117	0.208779	0.199483
1081	ENSG00000262712	0.539949	0.326138	0.436078	0.276838	0.103871	0.0492995
1082	PTPN23	0.539246	0.487016	0.428733	0.35651	0.110513	0.130506
1083	C14orf180	0.539217	0.311686	0.450329	0.257835	0.0888877	0.0538503
1084	ENSG00000259037	0.539217	0.311686	0.450329	0.257835	0.0888877	0.0538503
1085	SMG5	0.538871	0.464382	0.474924	0.328771	0.0639467	0.135611
1086	MFSD2A	0.538499	0.27317	0.36519	0.293565	0.17331	-0.0203956
1087	PDZD3	0.538417	0.323674	0.32151	0.29435	0.216907	0.029324
1088	ENSG00000257270	0.538126	0.463617	0.40981	0.45283	0.128316	0.010787
1089	FHOD1	0.538096	0.510641	0.426195	0.492206	0.1119	0.0184352
1090	KLC2-AS1	0.538031	0.550551	0.494577	0.425999	0.0434538	0.124552
1091	RELT	0.537881	0.424269	0.468726	0.314523	0.0691549	0.109747
1092	ENSG00000286885	0.537727	0.129104	0.19688	0.207812	0.340847	-0.0787082
1093	SIGIRR	0.53724	0.453662	0.520453	0.324355	0.016787	0.129307
1094	DDX41	0.53712	0.378543	0.446616	0.387282	0.0905039	-0.00873908
1095	SLC25A44	0.536938	0.478486	0.422135	0.319681	0.114802	0.158805
1096	CD164L2	0.53692	0.413582	0.592673	0.392055	-0.0557525	0.0215267
1097	CLIC3	0.536292	0.422201	0.310988	0.327059	0.225304	0.0951416
1098	ENSG00000280439	0.536168	0.0536585	0.270451	0.10591	0.265717	-0.052251
1099	SLC4A11	0.536005	0.333554	0.453388	0.258681	0.0826171	0.0748725
1100	TMEM240	0.535997	0.528132	0.46407	0.445715	0.0719277	0.0824168
1101	ENSG00000235085	0.535295	0.264334	0.368681	0.270459	0.166614	-0.00612427
1102	MIR4298	0.534579	0.344209	0.488415	0.274237	0.046164	0.0699718
1103	HSF1	0.534502	0.624579	0.519454	0.747837	0.0150481	-0.123258
1104	ITGA5	0.53438	0.455929	0.358317	0.440714	0.176063	0.0152155
1105	TMEM141	0.53407	0.300601	0.274562	0.273003	0.259508	0.0275981
1106	HRH3	0.534002	0.319055	0.471239	0.249865	0.0627637	0.0691899
1107	MIR6777	0.533966	0.382287	0.449	0.310289	0.0849663	0.0719974
1108	ENSG00000267688	0.533961	0.363148	0.43551	0.321105	0.098451	0.0420428
1109	RNF207	0.533871	0.37278	0.465566	0.317384	0.0683049	0.0553965
1110	ENSG00000237262	0.53382	0.121527	0.34386	0.640255	0.18996	-0.518728
1111	HSPB7	0.533704	0.291887	0.461593	0.245028	0.0721107	0.0468591
1112	GPSM1	0.533091	0.405237	0.55242	0.325813	-0.0193296	0.0794241
1113	CDAN1	0.532888	0.282736	0.245728	0.322092	0.28716	-0.0393561
1114	STXBP2	0.532825	0.45366	0.372923	0.396952	0.159902	0.0567084
1115	CYSRT1	0.532573	0.41569	0.370283	0.511007	0.16229	-0.0953173
1116	IMP4	0.532293	0.5274	0.57813	0.346266	-0.045837	0.181134
1117	GFOD1-AS1	0.531808	0.147896	0.13964	0.224826	0.392168	-0.0769301
1118	MIR4688	0.531694	0.399461	0.435453	0.311965	0.0962402	0.0874963
1119	NAA80	0.531066	0.395148	0.533505	0.349179	-0.0024386	0.0459693
1120	GIT1	0.530997	0.340656	0.35265	0.30192	0.178347	0.0387358
1121	GNL1	0.530974	0.492075	0.41526	0.64695	0.115714	-0.154875
1122	TRAV6	0.530919	0.161155	0.303992	0.849034	0.226927	-0.687879
1123	ENSG00000288795	0.530919	0.386773	0.303992	0.373575	0.226927	0.0131975
1124	ENSG00000275632	0.530797	0.469124	0.450435	0.271509	0.0803617	0.197615
1125	MIR6892	0.530729	0.294067	0.401079	0.179242	0.12965	0.114825
1126	GRIN3B	0.53068	0.414421	0.48048	0.348537	0.0502	0.0658839
1127	ZDHHC11B	0.530476	0.360841	0.411056	0.270363	0.11942	0.0904784
1128	MRPL43	0.529987	0.38	0.439515	0.33061	0.0904715	0.0493901
1129	SOCS3	0.529647	0.219586	0.514749	0.232276	0.0148972	-0.01269
1130	LY6D	0.529593	0.709688	0.745335	0.466152	-0.215742	0.243536
1131	ENSG00000253715	0.529593	0.709688	0.745335	0.466152	-0.215742	0.243536
1132	ATG9B	0.529569	0.409818	0.473851	0.365523	0.0557173	0.0442944
1133	HRAS	0.52955	0.422516	0.305981	0.248977	0.223568	0.173539
1134	CRIP2	0.529523	0.505494	0.516481	0.467735	0.0130415	0.037759
1135	NOTCH1	0.529478	0.417563	0.386323	0.341795	0.143154	0.0757676
1136	ENSG00000289256	0.529004	0.0115004	0.469529	0.0266591	0.0594749	-0.0151587
1137	MIR6851	0.528718	0.393326	0.485664	0.359815	0.0430537	0.0335116
1138	ENSG00000253728	0.528543	1.32745	0.268481	0.528034	0.260061	0.799419
1139	SH3YL1	0.52839	0.119303	0.270394	0.671328	0.257995	-0.552025
1140	CACNA1G	0.528356	0.323346	0.415102	0.228553	0.113254	0.0947931
1141	SLC9A3	0.528163	0.399979	0.415579	0.328371	0.112584	0.0716084
1142	ENSG00000254458	0.527921	0.352932	0.332198	0.334755	0.195723	0.018177
1143	RAB24	0.527631	0.218293	0.253158	0.269681	0.274473	-0.0513878
1144	AMDHD2	0.52759	0.608644	0.443979	0.444211	0.0836102	0.164433
1145	DVL1	0.527588	0.557124	0.376054	0.387486	0.151534	0.169638
1146	ITIH3	0.527223	0.395094	0.446269	0.284314	0.0809538	0.11078
1147	ENSG00000279182	0.52715	0.297499	0.4759	0.244764	0.0512495	0.0527347
1148	SLC39A4	0.526428	0.449303	0.41918	0.358697	0.107248	0.0906069
1149	ENSG00000274177	0.526358	0.486514	0.437584	0.400519	0.0887734	0.0859952
1150	MXD4	0.526287	0.352469	0.41461	0.345599	0.111677	0.00687013
1151	ENSG00000231868	0.526006	0.294603	0.514212	0.287346	0.0117943	0.00725719
1152	LCN6	0.525267	0.272394	0.383333	0.210071	0.141935	0.0623232
1153	ENSG00000289106	0.52521	2.39134	0.90217	0.503943	-0.37696	1.88739
1154	ENSG00000273245	0.52521	0.478267	1.35326	2.51971	-0.828045	-2.04145
1155	ENSG00000275228	0.52521	0	0	0.503943	0.52521	-0.503943
1156	ENSG00000273321	0.52521	0	0	0.755914	0.52521	-0.755914
1157	ARRDC2	0.524475	0.50101	0.422249	0.285367	0.102226	0.215643
1158	PKD1	0.524244	0.580077	0.379024	0.423527	0.14522	0.15655
1159	ENSG00000224387	0.523877	0.297994	0.418266	0.302845	0.105611	-0.0048514
1160	ENSG00000290038	0.523529	0.619757	0.314749	0.452097	0.20878	0.16766
1161	TSR3	0.523483	0.467983	0.430643	0.350331	0.0928397	0.117652
1162	MIR26B	0.5233	0.400276	0.421931	0.317134	0.101369	0.0831419
1163	AATK	0.523067	0.326306	0.454495	0.258019	0.0685722	0.0682875
1164	BMF-AS1	0.523032	0.292198	0.283693	0.573649	0.239339	-0.281452
1165	TNFRSF12A	0.522925	0.285026	0.483328	0.266367	0.0395976	0.0186586
1166	PAQR4	0.522737	0.435104	0.378024	0.262578	0.144713	0.172526
1167	TMEM184A	0.522591	0.442997	0.471248	0.327149	0.0513433	0.115849
1168	PRSS33	0.522107	0.29294	0.336048	0.263492	0.186059	0.0294478
1169	EGR3	0.521972	0.38654	0.465145	0.42885	0.0568272	-0.0423097
1170	ENSG00000267446	0.521843	0.570242	0.806748	0.40057	-0.284905	0.169672
1171	FUT7	0.52149	0.366038	0.448115	0.290451	0.0733758	0.0755868
1172	MIR6787	0.521291	0.383712	0.389951	0.253176	0.131339	0.130536
1173	ARSA	0.52129	0.361139	0.442707	0.325705	0.0785831	0.0354341
1174	DVL2	0.521041	0.369573	0.554504	0.406124	-0.033463	-0.0365501
1175	RBBP8NL	0.520334	0.323826	0.435246	0.267762	0.0850877	0.056064
1176	MCAM	0.520018	0.271405	0.421337	0.292445	0.0986804	-0.0210407
1177	ADORA2A	0.519945	0.348145	0.463591	0.265072	0.056354	0.0830728
1178	NANOS2	0.519785	0.361956	0.288864	0.249369	0.230921	0.112587
1179	GP9	0.519623	0.341741	0.557858	0.180043	-0.0382352	0.161697
1180	ENSG00000268649	0.519623	2.20817	0.892572	1.32955	-0.37295	0.878618
1181	MIR296	0.519623	2.20817	0.892572	1.32955	-0.37295	0.878618
1182	PDIA4	0.519514	0.383081	0.456181	0.354141	0.0633328	0.02894
1183	MAU2	0.519112	0.401789	0.431782	0.334938	0.0873295	0.0668513
1184	INS-IGF2	0.51886	0.401555	0.537076	0.27565	-0.0182152	0.125906
1185	ARID3A	0.518802	0.519744	0.440358	0.331962	0.0784443	0.187782
1186	ENSG00000276570	0.518573	0.534027	0.463727	0.37555	0.0548457	0.158477
1187	SNORA5A	0.518476	0.444425	0.491463	0.427343	0.027013	0.0170821
1188	GPR137	0.51838	0.346851	0.384287	0.305335	0.134093	0.0415161
1189	CLCNKA	0.518207	0.257985	0.51235	0.322921	0.00585726	-0.0649362
1190	PHLDA3	0.518161	0.544604	0.522576	0.298364	-0.0044145	0.24624
1191	NOXO1	0.518146	0.544954	0.348774	0.37147	0.169373	0.173484
1192	ENSG00000286883	0.517969	0.430039	0.284535	0.26907	0.233434	0.160969
1193	SMIM32	0.517738	0.384615	0.421264	0.248387	0.0964741	0.136228
1194	PNPLA7	0.517459	0.200273	0.423604	0.179811	0.0938544	0.0204617
1195	MIR4690	0.517151	0.486381	0.450027	0.423105	0.0671246	0.0632763
1196	ENSG00000231476	0.516873	0.353007	0.388434	0.185979	0.128439	0.167028
1197	TRBV29-1	0.516873	0	0.147975	0.165315	0.368898	-0.165315
1198	LINC02332	0.516873	0.117669	0.166472	0.123986	0.350401	-0.00631704
1199	ENSG00000253200	0.51668	0.446491	0.372402	0.441518	0.144278	0.00497266
1200	CLUH	0.515916	0.399679	0.333313	0.379283	0.182603	0.0203957
1201	ESRP2	0.515389	0.488569	0.551499	0.395208	-0.0361097	0.0933601
1202	ENSG00000285513	0.515253	0.346269	0.312609	0.279857	0.202644	0.0664119
1203	APOA4	0.515253	0.346269	0.312609	0.279857	0.202644	0.0664119
1204	GLIS2	0.51506	0.31603	0.423759	0.260846	0.0913008	0.0551838
1205	ENSG00000284652	0.51483	0.30473	0.431116	0.321089	0.0837143	-0.0163594
1206	PLXND1	0.514627	0.309374	0.430103	0.278871	0.0845235	0.0305034
1207	MIR4658	0.514463	0.37151	0.358046	0.322949	0.156417	0.0485613
1208	SF3B5	0.514153	0.156066	0.220794	0.164444	0.293359	-0.00837838
1209	KRTAP15-1	0.514153	0.624264	0	0	0.514153	0.624264
1210	TMEM121	0.514042	0.321867	0.323763	0.197583	0.190279	0.124285
1211	CNIH2	0.513985	0.481529	0.457486	0.432333	0.0564994	0.0491965
1212	ENSG00000242282	0.513534	0.392689	0.4732	0.386716	0.0403337	0.00597255
1213	ENKD1	0.513267	0.589052	0.626775	0.41431	-0.113508	0.174742
1214	IHH	0.513039	0.306512	0.375353	0.234412	0.137686	0.0721004
1215	MIR3131	0.513039	0.306512	0.375353	0.234412	0.137686	0.0721004
1216	SART1	0.512951	0.620001	0.482273	0.511179	0.0306774	0.108822
1217	PPOX	0.512741	0.37771	0.403471	0.372602	0.10927	0.0051082
1218	ENSG00000272990	0.512681	0.463322	0.448148	1.34963	0.0645323	-0.886303
1219	PIDD1	0.512572	0.509883	0.502386	0.378871	0.0101867	0.131012
1220	MIR4758	0.512568	0.305008	0.414075	0.270254	0.0984928	0.0347547
1221	ENSG00000267342	0.512528	0.435637	0.474257	0.569714	0.0382705	-0.134077
1222	KIF12	0.512249	0.218013	0.247922	0.235856	0.264327	-0.0178425
1223	CEP72-DT	0.512211	0.417504	0.404543	0.307599	0.107669	0.109905
1224	HDAC7	0.512097	0.374648	0.391197	0.3233	0.120899	0.0513481
1225	P2RX1	0.511943	0.383942	0.314885	0.210304	0.197057	0.173638
1226	SLC51B	0.511443	0.204921	0.457878	0.324729	0.0535644	-0.119808
1227	ENSG00000277351	0.511443	0.204921	0.457878	0.324729	0.0535644	-0.119808
1228	ENSG00000268069	0.511435	0.413435	0.453709	0.327753	0.0577261	0.0856825
1229	DOK7	0.511351	0.303338	0.474602	0.25398	0.0367483	0.0493577
1230	LRRC73	0.511347	0.513734	0.450905	0.416219	0.0604417	0.0975149
1231	GOLGA2	0.511261	0.397607	0.371202	0.369833	0.140059	0.0277736
1232	ADAM15	0.511193	0.34377	0.414349	0.364596	0.0968445	-0.0208263
1233	MYRF	0.511182	0.399887	0.42631	0.302252	0.0848729	0.0976351
1234	NACA	0.510934	0.460152	0.328132	0.196459	0.182803	0.263693
1235	ENSG00000258576	0.510732	0.267775	0.199386	0.1485	0.311345	0.119275
1236	LINC02883	0.510712	0.390655	0.473724	0.313621	0.0369881	0.0770342
1237	PER1	0.510696	0.495109	0.452113	0.485504	0.0585829	0.00960514
1238	KCNQ2	0.510686	0.311481	0.405892	0.264868	0.104794	0.0466133
1239	CAMSAP3	0.510563	0.431489	0.42926	0.406235	0.0813034	0.0252532
1240	KLHDC9	0.510394	0.375925	0.45073	0.440139	0.059664	-0.0642137
1241	PRR33	0.510382	0.337876	0.468402	0.262212	0.0419807	0.0756636
1242	TMEM179	0.510134	0.283699	0.416163	0.25578	0.0939712	0.0279189
1243	GATD1-DT	0.510044	0.402545	0.46023	0.379183	0.0498141	0.023362
1244	APOC3	0.509944	0.34558	0.333353	0.396835	0.176591	-0.0512547
1245	MIR4656	0.509826	0.461126	0.528737	0.434726	-0.0189118	0.0264005
1246	FZR1	0.509701	0.47141	0.441745	0.463807	0.0679561	0.00760296
1247	ACHE	0.509563	0.341408	0.485274	0.267314	0.0242882	0.0740946
1248	ENSG00000290424	0.509461	0.289953	0.328169	0.20368	0.181292	0.0862737
1249	ENSG00000238166	0.509461	0.289953	0.328169	0.20368	0.181292	0.0862737
1250	ABHD1	0.508877	0.233986	0.444784	0.345571	0.064093	-0.111585
1251	ENSG00000273198	0.508797	0	0	0.488195	0.508797	-0.488195
1252	ENSG00000279846	0.508797	0.463321	0.218494	0.488195	0.290303	-0.0248733
1253	ENSG00000285952	0.508739	0.522801	0.398079	0.303417	0.11066	0.219384
1254	DYNLT4	0.508581	0.394237	0.437541	0.365661	0.0710402	0.0285761
1255	USP19	0.508403	0.547073	0.456499	0.435808	0.0519036	0.111265
1256	GPR152	0.50825	0.303229	0.541885	0.302691	-0.0336352	0.0005374
1257	ENSG00000187186	0.507962	0.299824	0.387186	0.235307	0.120776	0.0645169
1258	CAPN15	0.507954	0.464312	0.374208	0.391974	0.133747	0.0723378
1259	TEDC1	0.507775	0.459459	0.395825	0.382236	0.11195	0.0772235
1260	MYEOV	0.507697	0.258244	0.448452	0.187528	0.0592451	0.0707162
1261	SLC38A3	0.507696	0.375641	0.503323	0.308226	0.00437319	0.0674148
1262	PARP10	0.507021	0.463229	0.437495	0.317689	0.0695264	0.14554
1263	ANKRD52	0.507009	0.372728	0.417822	0.308236	0.0891871	0.0644921
1264	MUC6	0.506884	0.402544	0.529245	0.294646	-0.0223612	0.107898
1265	KLHL30	0.506877	0.296956	0.428236	0.272085	0.078641	0.0248707
1266	ENSG00000173366	0.506844	0.462806	0.456907	0.339885	0.0499364	0.122921
1267	ENSG00000289915	0.506817	0.288449	0.163233	0.364721	0.343584	-0.0762722
1268	MIR6745	0.506636	0.45962	0.474807	0.408747	0.0318295	0.0508729
1269	ENSG00000224100	0.506536	0.131789	0.435046	0.138864	0.0714894	-0.00707507
1270	TONSL	0.506495	0.521036	0.457431	0.441405	0.0490633	0.0796313
1271	TONSL-AS1	0.506495	0.521036	0.457431	0.441405	0.0490633	0.0796313
1272	NKAIN4	0.506219	0.274473	0.442709	0.242147	0.0635102	0.0323261
1273	NAT8L	0.506216	0.372938	0.467983	0.306947	0.0382325	0.0659914
1274	PLCD1	0.506166	0.401443	0.410349	0.31428	0.0958168	0.0871632
1275	RECQL5	0.506041	0.442035	0.458809	0.324808	0.047232	0.117227
1276	LINC02875	0.505833	0.2591	0.475172	0.10617	0.0306612	0.15293
1277	RIPOR1	0.505764	0.41344	0.420513	0.365412	0.0852513	0.0480282
1278	SLC12A7	0.505459	0.503767	0.466401	0.352413	0.039058	0.151355
1279	PDZD7	0.505161	0.437935	0.345901	0.248375	0.15926	0.18956
1280	ENSG00000267484	0.505048	0.4627	0.281055	0.184384	0.223992	0.278317
1281	ENSG00000280020	0.505015	0.788358	0.241449	0.248368	0.263566	0.539989
1282	MFSD3	0.504999	0.654882	0.283817	0.520014	0.221182	0.134868
1283	PRSS21	0.504552	0.390273	0.321955	0.33115	0.182596	0.059123
1284	C1QTNF5	0.504498	0.351221	0.520731	0.255101	-0.0162334	0.0961201
1285	HYI	0.504425	0.313728	0.337046	0.3411	0.167379	-0.0273715
1286	ADORA2A-AS1	0.504307	0.337327	0.45016	0.257933	0.0541478	0.0793937
1287	SCGB3A1	0.504094	0.39608	0.31103	0.179843	0.193064	0.216237
1288	ENSG00000289097	0.504072	0.367214	0.303051	0.290196	0.201021	0.0770182
1289	GLI4	0.503974	0.42117	0.506459	0.299727	-0.00248506	0.121444
1290	CD7	0.503936	0.303705	0.46573	0.191212	0.038206	0.112494
1291	ENSG00000265799	0.503935	0.334153	0.432813	0.193053	0.0711223	0.1411
1292	SFN	0.50376	0.29359	0.328823	0.367354	0.174936	-0.0737647
1293	ENSG00000289878	0.503552	0.305697	0.288322	0.483162	0.215229	-0.177465
1294	ENSG00000289073	0.503552	0.254747	0.288322	0.214739	0.215229	0.0400086
1295	SH2D5	0.503462	0.369188	0.444609	0.229669	0.0588525	0.139519
1296	NAB2	0.503453	0.24655	0.510678	0.182534	-0.007225	0.0640158
1297	MIR631	0.502968	0.470769	0.418562	0.400512	0.0844059	0.0702568
1298	PPP6R1	0.502944	0.540781	0.456418	0.399777	0.0465262	0.141004
1299	FOXF2-DT	0.502904	0.324385	0.269954	0.221164	0.232949	0.10322
1300	ZFP36L1	0.502769	0.252503	0.0973083	0.0484413	0.40546	0.204062
1301	PHLDA2	0.502516	0.411841	0.474753	0.361626	0.0277627	0.0502155
1302	GNB2	0.502382	0.492799	0.441828	0.386402	0.0605541	0.106397
1303	TAS1R3	0.502032	0.545238	0.431179	0.388898	0.0708538	0.15634
1304	PDLIM2	0.501791	0.428474	0.485622	0.382235	0.0161693	0.046239
1305	MTMR4	0.501412	0.193427	0.319739	0.212647	0.181673	-0.0192198
1306	SZT2	0.501365	0.326086	0.327525	0.345266	0.17384	-0.0191803
1307	TNFRSF14-AS1	0.501249	0.331238	0.416811	0.306675	0.0844373	0.0245634
1308	ENSG00000275358	0.500969	0.342145	0.430266	0.600855	0.0707038	-0.25871
1309	ENSG00000288586	0.500761	0.308111	0.337095	0.285693	0.163666	0.0224173
1310	CLCN7	0.500702	0.473901	0.431857	0.365637	0.0688446	0.108264
1311	PPP1R16A	0.500504	0.50943	0.437076	0.39912	0.0634275	0.110309
1312	IL17RE	0.500441	0.415585	0.370845	0.5711	0.129596	-0.155515
1313	UBE2O	0.500285	0.315642	0.350736	0.249988	0.149549	0.0656547
1314	MYH14	0.500279	0.437164	0.438697	0.26145	0.061582	0.175713
1315	DNLZ	0.500184	0.414531	0.481908	0.334064	0.0182761	0.0804667
1316	ODF3	0.500093	0.371634	0.282676	0.233008	0.217417	0.138627
1317	MIR194-2HG	0.50001	0.440612	0.422647	0.30162	0.0773624	0.138993
1318	ENSG00000223649	0.499433	0.181918	0.514735	0.479209	-0.0153023	-0.297292
1319	DEFB136	0.499433	0.454794	1.37263	0.287526	-0.873194	0.167268
1320	BEGAIN	0.49937	0.251725	0.397862	0.200255	0.101508	0.0514701
1321	ENSG00000235007	0.499294	0.405785	0.423418	0.250489	0.0758762	0.155296
1322	ENSG00000231705	0.498777	0.270355	0.336586	0.319054	0.162191	-0.0486983
1323	TMEM208	0.498659	0.379053	0.351273	0.46769	0.147387	-0.0886376
1324	ENSG00000265393	0.49864	0.613765	0.507044	0.607919	-0.0084036	0.00584591
1325	MIR6743	0.498607	0.235999	0.350942	0.30022	0.147666	-0.0642205
1326	CLPTM1	0.498539	0.432289	0.481899	0.315257	0.0166402	0.117032
1327	AUP1	0.498515	0.444168	0.273235	0.352478	0.225281	0.0916899
1328	ENSG00000279930	0.498157	0.382277	0.33564	0.285219	0.162517	0.0970581
1329	COL8A2	0.49807	0.337471	0.399282	0.318697	0.0987881	0.0187741
1330	LARGE2	0.49776	0.282403	0.380872	0.272502	0.116888	0.00990063
1331	CD248	0.497544	0.346009	0.338636	0.308898	0.158908	0.0371107
1332	ENSG00000285505	0.49748	0.326354	0.289786	0.197443	0.207694	0.128911
1333	KIF26A	0.497469	0.301305	0.4779	0.338523	0.0195696	-0.0372176
1334	MIR1250	0.496855	0.278735	0.417187	0.231825	0.079667	0.0469103
1335	IGF2	0.496751	0.315716	0.416695	0.219566	0.0800557	0.0961492
1336	TELO2	0.496553	0.496874	0.428974	0.438661	0.0675782	0.0582137
1337	ARFGAP2	0.496462	0.42898	0.512765	0.379099	-0.0163033	0.0498808
1338	ZDHHC1	0.496438	0.280436	0.360042	0.203585	0.136396	0.0768516
1339	ENSG00000290010	0.496381	0.361612	0.468957	0.142884	0.0274237	0.218728
1340	DOK4	0.496237	0.342061	0.386648	0.325486	0.10959	0.0165749
1341	PPP4R3B-DT	0.49622	0.545883	0.260481	0.352915	0.235739	0.192968
1342	BCL3	0.496161	0.245905	0.402837	0.208915	0.0933238	0.0369905
1343	ENSG00000263860	0.495884	0.376302	0.354915	0.158601	0.140969	0.2177
1344	ATXN7L2	0.495877	0.362631	0.428564	0.278487	0.0673125	0.0841437
1345	SLC25A47	0.495453	0.334909	0.400759	0.272947	0.0946937	0.0619619
1346	CKB	0.495358	0.523942	0.621587	0.267543	-0.126229	0.256399
1347	DLK2	0.495061	0.392707	0.437609	0.361354	0.0574518	0.0313538
1348	MIR711	0.494948	0.344163	0.449939	0.293418	0.0450088	0.0507457
1349	ENSG00000287710	0.49492	0.0902778	0.248827	0.634348	0.246093	-0.54407
1350	RASGEF1A	0.494755	0.340261	0.380451	0.29137	0.114304	0.0488912
1351	FAM174C	0.494729	0.387105	0.40561	0.28787	0.0891196	0.0992354
1352	EPS8L2	0.494605	0.339652	0.433401	0.308064	0.0612046	0.0315881
1353	C16orf95-DT	0.493972	0.0690978	0.242526	0.246676	0.251446	-0.177578
1354	RTN4RL2	0.49344	0.368349	0.415781	0.311645	0.077659	0.0567046
1355	LINC02116	0.493379	0.748802	0.423747	0.946802	0.0696325	-0.198
1356	ENSG00000254989	0.493379	0.449281	0.141249	0.315601	0.35213	0.133681
1357	SELENOO	0.493195	0.407496	0.281722	0.312721	0.211473	0.094775
1358	SELENOO-AS1	0.493195	0.407496	0.281722	0.312721	0.211473	0.094775
1359	NR4A1	0.493009	0.400287	0.403746	0.304906	0.0892622	0.0953814
1360	NT5DC4	0.492825	0.465925	0.291249	0.263549	0.201576	0.202377
1361	THOP1	0.492614	0.380927	0.399382	0.352641	0.093232	0.028286
1362	SSH3	0.492508	0.489784	0.461964	0.355669	0.0305442	0.134115
1363	ENSG00000280238	0.492493	0.453529	0.406563	0.393706	0.0859308	0.0598224
1364	MAPKBP1	0.492416	0.485377	0.402116	0.422964	0.0902998	0.0624128
1365	PANO1	0.492411	0.402119	0.443177	0.308447	0.0492334	0.0936719
1366	ADAM33	0.492356	0.272802	0.372486	0.198607	0.119871	0.0741944
1367	OR52W1	0.492313	0.448311	0.151011	0.202448	0.341302	0.245863
1368	FGFRL1	0.491645	0.337938	0.418297	0.297839	0.073348	0.0400992
1369	MIR6849	0.491527	0.524636	0.317185	0.405343	0.174342	0.119293
1370	FUOM	0.491199	0.425455	0.468688	0.255848	0.0225112	0.169607
1371	GLYCTK-AS1	0.491121	0.428568	0.414893	0.336442	0.0762282	0.0921255
1372	CACTIN	0.491056	0.392915	0.389984	0.313694	0.101072	0.0792212
1373	CUL7	0.490953	0.399991	0.42635	0.379735	0.0646031	0.0202564
1374	LBX2-AS1	0.49095	0.549288	0.44239	0.387629	0.0485598	0.161659
1375	MLYCD	0.490946	0.339519	0.467042	0.189976	0.0239037	0.149543
1376	LINC00163	0.490924	0.32131	0.504452	0.355382	-0.0135271	-0.0340725
1377	OXT	0.4909	0.260764	0.597291	0.0392518	-0.106391	0.221512
1378	ENSG00000248235	0.490887	0.396585	0.435285	0.332045	0.0556023	0.0645404
1379	ENSG00000288608	0.490869	0.442122	0.448273	0.369677	0.0425959	0.0724457
1380	PERM1	0.490734	0.43953	0.464302	0.394331	0.0264322	0.0451983
1381	SLC22A31	0.49062	0.410359	0.469387	0.41577	0.0212324	-0.0054103
1382	ENSG00000230483	0.490583	0.385469	0.469679	0.303488	0.0209035	0.081981
1383	TRPM5	0.490583	0.385469	0.469679	0.303488	0.0209035	0.081981
1384	C1orf216	0.490569	0.356038	0.331674	0.193843	0.158895	0.162194
1385	GLIS2-AS1	0.490433	0.339082	0.447915	0.264476	0.0425184	0.0746063
1386	ENSG00000261641	0.4904	0.495762	0.470425	0.371989	0.0199744	0.123773
1387	MRGPRF	0.49025	0.227178	0.419489	0.267316	0.0707611	-0.0401372
1388	PAXX	0.490037	0.26603	0.301634	0.310868	0.188403	-0.044838
1389	DLL4	0.489878	0.320491	0.462224	0.279491	0.027654	0.0410006
1390	CELSR3	0.489858	0.430558	0.412745	0.369837	0.0771135	0.0607217
1391	GGN	0.489617	0.361767	0.346108	0.279437	0.143509	0.0823296
1392	ENSG00000254548	0.489241	0.356764	0.602075	0.387412	-0.112834	-0.0306475
1393	NOL6	0.489203	0.376581	0.439767	0.329185	0.0494363	0.0473965
1394	PLEKHH3	0.489135	0.411633	0.404497	0.309715	0.0846382	0.101917
1395	CSPG4	0.489124	0.265963	0.433395	0.222638	0.0557299	0.0433253
1396	TSPOAP1	0.489105	0.446138	0.467416	0.380594	0.0216885	0.0655438
1397	LINC02688	0.489021	0.287972	0.381837	0.209527	0.107184	0.078445
1398	ACTL7B	0.488989	0.313347	0.279984	0.191151	0.209005	0.122197
1399	GGT6	0.48894	0.282007	0.34175	0.223331	0.14719	0.0586763
1400	AGAP3	0.488792	0.372268	0.426495	0.317187	0.0622972	0.0550815
1401	INTS15	0.488463	0.400179	0.426724	0.300567	0.0617382	0.0996124
1402	FLNC-AS1	0.488432	0.322602	0.442582	0.277216	0.0458503	0.0453856
1403	ZFP1	0.488374	0.251544	0.122791	0.0379008	0.365583	0.213643
1404	CASZ1	0.488328	0.317795	0.351725	0.268717	0.136603	0.0490774
1405	PITPNM1	0.488062	0.530378	0.47935	0.424381	0.00871182	0.105997
1406	KCNH3	0.487942	0.359939	0.38908	0.270378	0.0988621	0.0895606
1407	FOXP4	0.487746	0.303588	0.358782	0.22126	0.128964	0.0823279
1408	KISS1R	0.487649	0.387316	0.415378	0.319593	0.0722711	0.0677226
1409	FGF22	0.487615	0.404161	0.284915	0.273128	0.2027	0.131033
1410	SLCO4A1-AS1	0.487548	0.358068	0.395765	0.271541	0.0917827	0.0865274
1411	ENSG00000274937	0.48747	0.443901	0.167469	0.420958	0.320002	0.0229424
1412	ALG3	0.487395	0.396021	0.419104	0.342992	0.0682911	0.0530292
1413	ENSG00000290043	0.487163	0.326879	0.198193	0.12301	0.28897	0.203869
1414	CDH24	0.487046	0.367534	0.453451	0.392011	0.0335955	-0.0244772
1415	TMEM94	0.48697	0.403371	0.396601	0.41682	0.0903682	-0.0134492
1416	MAFK	0.486774	0.450331	0.403041	0.424199	0.0837331	0.0261323
1417	ENSG00000259321	0.486665	0.216296	0.371604	0.207531	0.115062	0.00876536
1418	ENSG00000287244	0.486574	0.2045	0.225024	0.323219	0.26155	-0.118718
1419	ENSG00000265401	0.48655	0.0731053	0.260659	0.13305	0.225891	-0.0599449
1420	ENSG00000269487	0.486517	0.359031	0.362923	0.309352	0.123594	0.0496793
1421	PTK2B	0.486443	0.463046	0.33909	0.294652	0.147353	0.168395
1422	ENSG00000268149	0.486319	0.451373	0.402907	0.380454	0.0834116	0.070919
1423	HOMER3	0.4863	0.320721	0.427862	0.338137	0.0584385	-0.0174162
1424	AGER	0.486235	0.432911	0.457804	0.385144	0.0284319	0.0477665
1425	APOA2	0.48622	0.396335	0.586797	0.371926	-0.100577	0.024409
1426	PLAC9P1	0.486202	0.648453	0.605367	0.2231	-0.119165	0.425353
1427	LINC01856	0.486202	0.648453	0.605367	0.2231	-0.119165	0.425353
1428	BEST4	0.486134	0.442684	0.496238	0.447333	-0.0101035	-0.00464863
1429	GPR20	0.486062	0.28454	0.412041	0.230162	0.0740215	0.0543787
1430	MIR6808	0.485943	0.498758	0.348659	0.370147	0.137284	0.128612
1431	NADK	0.485856	0.389188	0.352862	0.306952	0.132993	0.082236
1432	DMPK	0.485739	0.369912	0.40084	0.31079	0.0848992	0.0591221
1433	LYPLA2	0.485664	0.405102	0.42584	0.383533	0.0598238	0.021569
1434	CEP170B	0.485505	0.316143	0.460456	0.296877	0.025049	0.0192653
1435	SMIM5	0.4855	0.435619	0.410083	0.295657	0.0754169	0.139962
1436	TREX1	0.485259	0.419105	0.320045	0.281058	0.165213	0.138046
1437	UNC13D	0.48517	0.393116	0.359491	0.313926	0.125679	0.0791894
1438	MLLT1	0.485063	0.480814	0.485368	0.308448	-0.00030499	0.172366
1439	SURF2	0.484983	0.341529	0.590767	0.273203	-0.105784	0.0683251
1440	ENSG00000286901	0.484907	0.2932	0.413548	0.262512	0.0713589	0.0306884
1441	KIFC2	0.484896	0.509618	0.370708	0.372423	0.114187	0.137196
1442	ENSG00000280211	0.484797	0.389441	0.364009	0.336574	0.120788	0.052867
1443	PLEKHJ1	0.484786	0.639093	0.438555	0.216339	0.0462301	0.422754
1444	SNAPC2	0.48455	0.45142	0.3134	0.403453	0.17115	0.0479668
1445	BUD23	0.484529	0.445661	0.389439	0.381302	0.0950898	0.0643585
1446	LCN15	0.484475	0.336804	0.38158	0.226818	0.102895	0.109985
1447	TRIP6	0.484348	0.424095	0.431681	0.38671	0.0526674	0.0373858
1448	TBX1	0.484276	0.273134	0.397615	0.191475	0.0866607	0.0816595
1449	ENSG00000290315	0.484235	0.42185	0.379535	0.298185	0.1047	0.123664
1450	SERTAD3	0.484059	0.12544	0.279104	0.106264	0.204956	0.0191757
1451	ADAMTSL4-AS1	0.483905	0.367055	0.401969	0.247119	0.0819368	0.119936
1452	CACTIN-AS1	0.483888	0.394746	0.38493	0.30985	0.098958	0.0848961
1453	OGFR	0.483747	0.385936	0.383712	0.258574	0.100035	0.127362
1454	ARHGEF15	0.483679	0.218298	0.316457	0.324658	0.167222	-0.10636
1455	LINC02172	0.483545	0.0158112	0.0171128	0.0206202	0.466433	-0.00480901
1456	ENSG00000280352	0.483545	0.0158112	0.0171128	0.0206202	0.466433	-0.00480901
1457	ENSG00000234431	0.483503	0.438806	0.755047	0.643509	-0.271544	-0.204703
1458	POLR2J	0.483472	0.455712	0.438782	0.416593	0.0446894	0.0391184
1459	E4F1	0.483435	0.624482	0.456344	0.526053	0.0270905	0.0984288
1460	NEU4	0.483286	0.466666	0.610264	0.310759	-0.126978	0.155907
1461	ENSG00000227293	0.483131	0.263969	0.124483	0.13907	0.358647	0.124899
1462	ENSG00000267868	0.483045	0.213531	0.333064	0.246137	0.149981	-0.0326062
1463	BRD3	0.483	0.319544	0.346689	0.242884	0.136311	0.0766605
1464	TRPV1	0.482756	0.22265	0.31321	0.520584	0.169546	-0.297934
1465	ABHD16A	0.48275	0.523493	0.481432	0.383557	0.00131858	0.139937
1466	BRICD5	0.482626	0.667034	0.386358	0.418658	0.0962678	0.248376
1467	MTA1	0.482591	0.429843	0.415157	0.402307	0.0674342	0.0275355
1468	ENSG00000289177	0.482415	0.109824	0.310747	0.11572	0.171668	-0.0058959
1469	CPT1B	0.482316	0.39517	0.406454	0.368906	0.0758616	0.0262638
1470	UBQLN4	0.482194	0.347091	0.574533	0.384204	-0.0923394	-0.037113
1471	GGA3	0.48191	0.497478	0.491366	0.364453	-0.00945525	0.133024
1472	ENSG00000226526	0.481863	0.295814	0.399976	0.26501	0.0818869	0.0308043
1473	ENSG00000258858	0.481614	0.347624	0.414585	0.307068	0.0670297	0.0405558
1474	CLDN5	0.481514	0.319112	0.345734	0.204821	0.13578	0.114291
1475	FAM166B	0.481234	0.269628	0.285525	0.269765	0.195709	-0.00013698
1476	THBS3-AS1	0.481147	0.42269	0.423096	0.310722	0.0580501	0.111969
1477	THBS3	0.481147	0.42269	0.423096	0.310722	0.0580501	0.111969
1478	KCNQ2-AS1	0.481041	0.327475	0.38823	0.264406	0.0928103	0.063069
1479	ENSG00000279693	0.480943	0.271694	0.431891	0.188358	0.0490527	0.0833355
1480	TNS2	0.480756	0.369803	0.396062	0.303872	0.0846935	0.0659313
1481	TRMU	0.480587	0.311331	0.342241	0.249454	0.138346	0.061877
1482	MED12	0.48051	0.389271	0.529142	0.489445	-0.0486317	-0.100174
1483	ENSG00000256116	0.480472	0.479318	0.466644	0.301744	0.0138281	0.177574
1484	ENSG00000288801	0.480438	0.194443	0.320936	0.204882	0.159502	-0.0104386
1485	SIPA1	0.480405	0.561758	0.519124	0.449581	-0.0387194	0.112177
1486	MMP17	0.479983	0.267801	0.371137	0.195484	0.108846	0.0723168
1487	BCS1L	0.479839	0.422981	0.373037	0.491367	0.106803	-0.0683856
1488	PKMYT1	0.479733	0.374477	0.349042	0.22877	0.130691	0.145707
1489	PLEKHG5	0.479376	0.335802	0.430365	0.303687	0.0490109	0.0321148
1490	ERFE	0.479006	0.353872	0.406609	0.292321	0.0723972	0.0615512
1491	ENSG00000290047	0.478868	0.32705	0.719746	0.689216	-0.240878	-0.362166
1492	ENSG00000267783	0.478868	0.581423	0.411283	0.153159	0.0675845	0.428264
1493	CHRNA4	0.478865	0.251073	0.367127	0.24118	0.111738	0.00989312
1494	SPACA4	0.478504	0.385168	0.296065	0.322635	0.18244	0.0625329
1495	ENSG00000263986	0.478504	0.298534	0.408538	0.215316	0.0699658	0.0832177
1496	ENSG00000289560	0.478317	0.326991	0.290349	0.319327	0.187968	0.00766414
1497	SECTM1	0.477734	0.333158	0.437723	0.270166	0.040011	0.0629917
1498	RHBDF1	0.477676	0.360955	0.377785	0.294942	0.0998915	0.066013
1499	ACAP1	0.47758	0.469514	0.370871	0.339364	0.106709	0.13015
1500	ADAMTSL5	0.477469	0.283398	0.225917	0.220955	0.251551	0.062443
1501	PDLIM7	0.477382	0.395446	0.393889	0.33007	0.0834933	0.0653765
1502	LZTR1	0.477316	0.513824	0.497461	0.406988	-0.0201454	0.106837
1503	TMEM145	0.47704	0.369672	0.342987	0.313629	0.134054	0.0560431
1504	PSD	0.477036	0.345929	0.399813	0.331488	0.0772231	0.0144408
1505	ZBTB48	0.476995	0.437255	0.382325	0.389157	0.0946699	0.0480981
1506	RALGDS	0.47675	0.447427	0.443918	0.309562	0.0328321	0.137865
1507	MXD3	0.476618	0.296678	0.356287	0.287074	0.120331	0.00960385
1508	TBRG4	0.476548	0.392461	0.463291	0.406453	0.0132571	-0.0139913
1509	ENSG00000260070	0.476532	0.21697	0.136426	0	0.340106	0.21697
1510	MIR6729	0.476435	0.495098	0.391852	0.452617	0.0845827	0.0424808
1511	RTP5	0.476378	0.346586	0.367011	0.281914	0.109367	0.0646715
1512	EFEMP2	0.476367	0.431324	0.3213	0.274758	0.155067	0.156565
1513	KMT2D	0.476083	0.456165	0.447865	0.436756	0.0282187	0.0194093
1514	ARHGEF1	0.476013	0.427469	0.404807	0.378614	0.0712059	0.0488548
1515	MYDGF	0.475889	0.332635	0.264788	0.238014	0.211102	0.0946207
1516	GUCD1	0.475675	0.353204	0.306801	0.331829	0.168874	0.0213747
1517	TPI1	0.475667	0.553553	0.472545	0.463766	0.00312248	0.0897879
1518	FOXCUT	0.475618	0.188467	1.23929	0.610276	-0.763671	-0.421809
1519	AARS2	0.47552	0.332417	0.377485	0.378756	0.0980356	-0.0463392
1520	DDX49	0.475442	0.410668	0.388946	0.29902	0.0864954	0.111648
1521	GUSB	0.4754	0.369621	0.438102	0.260517	0.0372977	0.109104
1522	ENSG00000268400	0.475372	0.383092	0.340787	0.351539	0.134584	0.0315529
1523	GABRD	0.475353	0.219488	0.367477	0.164598	0.107876	0.0548907
1524	ZBTB3	0.475309	0.494034	0.408328	0.363945	0.0669815	0.130089
1525	ENSG00000275927	0.475216	0.430831	0.0289199	0.307591	0.446296	0.123241
1526	MIRLET7A3	0.474922	0.294623	0.373223	0.254048	0.101699	0.040575
1527	MIR4763	0.474922	0.294623	0.373223	0.254048	0.101699	0.040575
1528	MIRLET7B	0.474922	0.294623	0.373223	0.254048	0.101699	0.040575
1529	MAST1	0.474665	0.335021	0.358219	0.288916	0.116446	0.0461053
1530	LBHD2	0.474546	0.301098	0.486456	0.326075	-0.0119103	-0.0249772
1531	MMP14	0.474396	0.383149	0.410638	0.383061	0.0637589	8.763e-05
1532	AGPAT2	0.474384	0.337251	0.381964	0.256731	0.09242	0.0805197
1533	POLR2L	0.474318	0.439973	0.430297	0.323972	0.044021	0.116001
1534	MYBBP1A	0.474299	0.360576	0.390411	0.293603	0.0838881	0.0669731
1535	TWF2	0.474114	0.422556	0.43568	0.311161	0.0384343	0.111395
1536	ENSG00000235023	0.473835	0.203757	0.282612	0.107348	0.191223	0.0964089
1537	ENSG00000267090	0.473765	0.319623	0.32108	0.253056	0.152685	0.0665663
1538	ADAMTSL4	0.473456	0.331338	0.411463	0.249554	0.0619928	0.0817839
1539	TRMT2A	0.473377	0.55556	0.326942	0.33923	0.146435	0.21633
1540	AJUBA	0.473287	0.325111	0.418863	0.174497	0.0544237	0.150614
1541	NCOR2	0.473173	0.370372	0.382383	0.394587	0.0907896	-0.0242147
1542	SETD1A	0.473007	0.445078	0.454406	0.329083	0.0186009	0.115995
1543	MIR6757	0.472995	0.368278	0.418847	0.312469	0.0541481	0.0558086
1544	MIR324	0.472798	0.347297	0.360921	0.264486	0.111877	0.0828113
1545	MCRIP1	0.472468	0.366364	0.415699	0.314471	0.0567695	0.0518935
1546	DHX37	0.472446	0.395935	0.350722	0.278331	0.121724	0.117603
1547	SKIV2L	0.472311	0.368904	0.315514	0.382195	0.156798	-0.0132918
1548	ENSG00000285625	0.472045	0.419911	0.302782	0.191208	0.169264	0.228703
1549	HGS	0.47183	0.518391	0.344997	0.41836	0.126832	0.100031
1550	ENSG00000258504	0.47162	0.374119	0.452243	0.342108	0.0193771	0.0320117
1551	ENSG00000224272	0.471542	0.458983	0.573955	0.311826	-0.102413	0.147157
1552	CC2D1B	0.471512	0.452336	0.441836	0.382169	0.0296765	0.0701669
1553	LINC02247	0.47144	0.260648	0.17353	0.21002	0.29791	0.0506286
1554	LINC00242	0.471357	0.0979005	0.554897	0.092534	-0.0835397	0.00536649
1555	LINC00574	0.471357	0.0979005	0.554897	0.092534	-0.0835397	0.00536649
1556	GLYCTK	0.471191	0.411194	0.384608	0.31779	0.0865824	0.0934042
1557	PSMB11	0.470703	0.241793	0.404271	0.370579	0.0664322	-0.128787
1558	ICAM5	0.470681	0.268424	0.215596	0.14428	0.255085	0.124144
1559	PCNX3	0.470599	0.541905	0.481879	0.433369	-0.0112801	0.108536
1560	LINC01079	0.470564	0.371371	0.404151	0.240805	0.0664125	0.130566
1561	ITGA10	0.470432	0.23865	0.347387	0.236656	0.123045	0.00199362
1562	PEAR1	0.470241	0.423967	0.622312	0.332958	-0.152071	0.0910098
1563	NDOR1	0.470233	0.510612	0.425415	0.431468	0.0448176	0.0791437
1564	INHBE	0.470092	0.395646	0.475371	0.3183	-0.0052791	0.0773462
1565	ENSG00000261276	0.469969	0.27828	0.445363	0.268465	0.0246059	0.00981517
1566	ZNF595	0.469926	0.312043	0.398441	0.2515	0.0714853	0.060543
1567	ATP13A2	0.469849	0.296969	0.384642	0.274904	0.085207	0.022065
1568	BRSK2	0.469643	0.309436	0.43235	0.283705	0.0372932	0.0257311
1569	SLC49A3	0.46944	0.370969	0.417434	0.257295	0.0520057	0.113674
1570	ENSG00000254501	0.46933	0.398839	0.427145	0.379717	0.0421844	0.0191215
1571	FGF17	0.469281	0.267012	0.431407	0.225909	0.0378744	0.0411035
1572	APOE	0.469161	0.238977	0.368099	0.266595	0.101062	-0.027618
1573	MIR1224	0.468977	0.423189	0.427276	0.373314	0.0417005	0.0498749
1574	PCSK4	0.468687	0.380184	0.374089	0.238269	0.0945979	0.141915
1575	HECTD3	0.468636	0.436685	0.441591	0.260852	0.027045	0.175834
1576	ENSG00000254690	0.468628	0.693859	0.640863	0.602729	-0.172235	0.0911299
1577	MCOLN1	0.468573	0.488195	0.349248	0.412148	0.119325	0.0760464
1578	ENSG00000205971	0.468524	0.3349	0.438739	0.222152	0.0297848	0.112748
1579	RSAD1	0.468407	0.317037	0.347947	0.310582	0.12046	0.00645528
1580	SSNA1	0.468127	0.356452	0.309725	0.23129	0.158402	0.125162
1581	SNORA5C	0.468118	0.402792	0.442513	0.383942	0.0256054	0.0188501
1582	SPHK1	0.468069	0.497362	0.427484	0.601874	0.0405853	-0.104512
1583	CEP131	0.46805	0.347752	0.365859	0.27239	0.102191	0.0753623
1584	ENSG00000288854	0.467868	0.275185	0.362408	0.246542	0.10546	0.0286422
1585	ZDHHC11	0.467752	0.328548	0.419946	0.268483	0.0478062	0.0600649
1586	TSPAN4	0.467526	0.309065	0.373075	0.239682	0.0944511	0.0693827
1587	STK11IP	0.467493	0.355314	0.413129	0.325277	0.0543638	0.0300365
1588	ENSG00000257341	0.467396	0.424862	0.372184	0.352617	0.0952124	0.0722444
1589	ENSG00000280152	0.467215	0.310166	0.441062	0.239274	0.0261531	0.0708918
1590	ENSG00000204003	0.46718	0.273607	0.352294	0.212083	0.114886	0.0615238
1591	STK25	0.467024	0.351465	0.366838	0.29166	0.100186	0.0598048
1592	GPR148	0.467006	0.193302	0.218779	0.325887	0.248226	-0.132585
1593	ENSG00000239203	0.46699	0.533476	0.332823	0.329635	0.134167	0.203841
1594	PRR36	0.466967	0.419734	0.418311	0.263138	0.0486566	0.156596
1595	ENSG00000268120	0.466967	0.419734	0.418311	0.263138	0.0486566	0.156596
1596	ENSG00000289041	0.466853	0.345415	0.275663	0.279968	0.19119	0.0654469
1597	ZFYVE21	0.466803	0.314661	0.366278	0.225255	0.100526	0.0894061
1598	PRPF31-AS1	0.466696	0.422473	0.390567	0.420598	0.0761287	0.00187504
1599	PPY	0.466537	0.472182	0.76189	0.298716	-0.295353	0.173465
1600	ENSG00000259031	0.466487	0.242987	0.387247	0.18888	0.0792405	0.0541073
1601	CCDC17	0.46647	0.423481	0.477152	0.382639	-0.0106816	0.0408419
1602	ENSG00000289457	0.466461	0.368354	0.32387	0.211979	0.142591	0.156374
1603	MIR135A1	0.466417	0.40075	0.416651	0.313393	0.0497662	0.0873573
1604	KCNH2	0.466305	0.389117	0.400731	0.328431	0.0655741	0.0606859
1605	CARD9	0.465996	0.462457	0.417058	0.335104	0.0489378	0.127353
1606	MIR4284	0.465782	0.41558	0.409477	0.355097	0.0563053	0.0604823
1607	DDRGK1	0.465697	0.337054	0.399136	0.324771	0.066561	0.0122832
1608	SPNS2	0.465659	0.35448	0.409589	0.247859	0.0560698	0.106621
1609	SIRT7	0.465592	0.480033	0.333146	0.379323	0.132445	0.10071
1610	CCDC116	0.465385	0.301067	0.326984	0.266111	0.138401	0.0349564
1611	ZNF593	0.465351	0.279371	0.238148	0.136668	0.227204	0.142703
1612	TSC22D4	0.46533	0.45922	0.423285	0.354859	0.0420447	0.104361
1613	SYNGR2	0.465303	0.23819	0.290489	0.210894	0.174814	0.0272956
1614	SEMA3F	0.4653	0.331511	0.42098	0.265145	0.0443195	0.0663655
1615	FSTL3	0.465159	0.347134	0.34302	0.286663	0.122139	0.0604718
1616	ENSG00000264668	0.465114	0.401677	0.478469	0.286491	-0.013355	0.115186
1617	ENSG00000289701	0.465087	0.456072	0.41197	0.339934	0.0531178	0.116138
1618	PPM1M	0.464955	0.39111	0.530435	0.298189	-0.06548	0.0929209
1619	FDXR	0.464852	0.322464	0.326421	0.204092	0.138431	0.118372
1620	NTNG2	0.464825	0.262605	0.410395	0.217371	0.0544303	0.0452344
1621	SOHLH1	0.464794	0.29307	0.37974	0.239188	0.0850539	0.0538824
1622	ENSG00000233875	0.464733	0.731906	0.636409	0.424446	-0.171677	0.30746
1623	ENSG00000228873	0.464675	0.162747	0.276296	0.32582	0.18838	-0.163073
1624	RN7SL752P	0.46452	0.273758	0.385515	0.217031	0.0790045	0.0567273
1625	ENSG00000275155	0.464512	0.148655	0.155748	0.235838	0.308765	-0.0871825
1626	LY6H	0.46447	0.245838	0.381708	0.229306	0.0827626	0.0165313
1627	ENSG00000278995	0.464163	0.337017	0.391703	0.225798	0.0724597	0.111219
1628	ENSG00000265474	0.463955	0.377014	0.413079	0.266445	0.0508763	0.110569
1629	TPRA1	0.463844	0.353491	0.350967	0.235493	0.112877	0.117998
1630	B3GALT4	0.463784	0.450313	0.45686	0.433029	0.00692377	0.0172842
1631	ACTR1B	0.463641	0.473125	0.485007	0.366283	-0.0213664	0.106842
1632	COPS6	0.463561	0.329735	0.317054	0.24638	0.146508	0.0833558
1633	CSNK1E	0.463394	0.319467	0.315813	0.286981	0.14758	0.0324859
1634	GBA2	0.46321	0.395887	0.413928	0.266418	0.0492819	0.129469
1635	CD151	0.463022	0.418769	0.426745	0.322452	0.036277	0.0963174
1636	TNFRSF25	0.46268	0.2464	0.393991	0.18288	0.0686894	0.0635197
1637	TBC1D9B	0.462571	0.418522	0.373783	0.31149	0.0887885	0.107032
1638	PCYT2	0.462549	0.492382	0.402226	0.387715	0.0603232	0.104667
1639	EIF4G1	0.462326	0.376826	0.381908	0.278496	0.0804187	0.0983297
1640	STARD3	0.462319	0.331951	0.33219	0.298303	0.130129	0.0336484
1641	ENSG00000280936	0.462308	0.283039	0.384739	0.250964	0.0775688	0.0320745
1642	CROCC2	0.462249	0.26169	0.340931	0.207149	0.121317	0.0545413
1643	ACTR1A	0.462104	0.620508	0.407611	0.458113	0.0544934	0.162395
1644	ENSG00000267387	0.461991	0.467766	0.277534	0.221312	0.184458	0.246454
1645	CARHSP1-DT	0.461887	0.157726	0.0991747	0.332388	0.362712	-0.174661
1646	ENSG00000263167	0.461829	0.257081	0.380878	0.215951	0.0809515	0.0411298
1647	ENSG00000287376	0.461388	0.249241	0.315673	0.277628	0.145715	-0.0283874
1648	KLHDC8B	0.461299	0.286572	0.39599	0.177728	0.0653082	0.108845
1649	MIR6804	0.461255	0.41597	0.373699	0.317262	0.087556	0.0987082
1650	RCOR2	0.461234	0.419398	0.497591	0.361282	-0.0363568	0.0581162
1651	GPHA2	0.461139	0.458191	0.43769	0.285891	0.0234488	0.172299
1652	GNAI2	0.461069	0.407964	0.391886	0.335776	0.069183	0.0721889
1653	GRAMD1A	0.461062	0.570343	0.657219	0.39345	-0.196157	0.176893
1654	ENSG00000226871	0.46106	0.146158	0.191812	0.400483	0.269247	-0.254325
1655	C16orf86	0.461018	0.576618	0.424656	0.270819	0.0363623	0.305798
1656	HGH1	0.461001	0.658131	0.530296	0.483407	-0.0692957	0.174725
1657	LHPP	0.460889	0.228193	0.418478	0.109659	0.0424108	0.118534
1658	KLC2-AS2	0.460713	0.490245	0.427609	0.363476	0.033104	0.126769
1659	ESS2	0.460543	0.347017	0.333736	0.266198	0.126807	0.0808189
1660	AKT1	0.460388	0.393384	0.404572	0.326588	0.055816	0.0667966
1661	RECQL4	0.460371	0.562915	0.440104	0.557794	0.0202675	0.0051217
1662	PLK5	0.460363	0.259349	0.279604	0.205658	0.18076	0.0536907
1663	TCF23	0.460288	0.358463	0.356807	0.233371	0.10348	0.125092
1664	DUOX2	0.460278	0.270726	0.294587	0.181373	0.165691	0.0893526
1665	ENSG00000289909	0.459559	0.17935	0.281928	0.44095	0.177631	-0.2616
1666	GAPDH-DT	0.459281	0.27185	0.216953	0.154239	0.242327	0.117611
1667	GPX4	0.458477	0.385854	0.276682	0.320589	0.181795	0.0652645
1668	MMP11	0.458254	0.34039	0.415268	0.291586	0.0429865	0.0488042
1669	ENSG00000259813	0.458215	0.508493	0.461017	0.375427	-0.00280142	0.133067
1670	RNF207-AS1	0.45818	0.285095	0.317392	0.23681	0.140787	0.0482853
1671	CABLES2	0.458158	0.394789	0.44442	0.296785	0.0137378	0.0980035
1672	ENSG00000227512	0.458085	0.383942	0.298738	0.308457	0.159348	0.0754843
1673	NAT14	0.458006	0.296025	0.328304	0.218439	0.129702	0.0775862
1674	IRF9	0.457878	0.438008	0.430781	0.333794	0.0270972	0.104214
1675	ENSG00000260647	0.457713	0.297716	0.280796	0.501919	0.176917	-0.204203
1676	RCCD1	0.457596	0.298618	0.330998	0.228928	0.126598	0.0696905
1677	ORMDL3	0.457591	0.265353	0.321407	0.241982	0.136184	0.023371
1678	NINJ1	0.457591	0.299197	0.367538	0.232655	0.0900527	0.0665417
1679	SFTPB	0.457506	0.36914	0.431403	0.289234	0.0261026	0.0799054
1680	ENSG00000265008	0.457483	0.213391	0.411783	0.286811	0.0457	-0.0734198
1681	PRSS53	0.45747	0.392593	0.400147	0.340088	0.0573235	0.0525043
1682	MAP2K3	0.457275	0.364851	0.381595	0.255174	0.0756801	0.109677
1683	TCEA2	0.457259	0.378406	0.333183	0.27552	0.124076	0.102886
1684	MAPK12	0.457171	0.452605	0.427294	0.324661	0.0298763	0.127944
1685	OR5C1	0.457148	0.320222	0.362427	0.202448	0.0947214	0.117774
1686	DUSP8	0.457078	0.252101	0.3908	0.213844	0.0662786	0.0382573
1687	CEROX1	0.457027	0.325085	0.3873	0.222984	0.0697271	0.102101
1688	ENSG00000256312	0.457025	0.416176	0.294392	0.219259	0.162632	0.196917
1689	LINC02557	0.456961	0.195526	0.193814	0.207587	0.263147	-0.0120609
1690	KLHDC7B	0.456824	0.320527	0.423741	0.295729	0.0330829	0.0247979
1691	PLEKHG4	0.456719	0.370708	0.372459	0.303336	0.0842599	0.0673712
1692	DGKQ	0.4567	0.34541	0.382856	0.326033	0.0738432	0.0193763
1693	SPOUT1	0.456416	0.435874	0.466913	0.421588	-0.0104976	0.014286
1694	ENSG00000286275	0.456365	0.207788	0.288204	0.206064	0.168162	0.00172394
1695	MFSD5	0.456293	0.226324	0.33094	0.216221	0.125353	0.0101031
1696	PRELID1	0.456108	0.349949	0.490115	0.325001	-0.0340072	0.0249487
1697	PRPF31	0.456039	0.415024	0.379519	0.40599	0.0765195	0.0090338
1698	ENSG00000237371	0.456017	0.31943	0.370457	0.241838	0.0855604	0.0775921
1699	NOC4L	0.455354	0.424405	0.352685	0.408266	0.102669	0.0161389
1700	CAD	0.455325	0.431823	0.488759	0.387315	-0.0334349	0.0445077
1701	TRIOBP	0.455156	0.349832	0.36708	0.210058	0.0880757	0.139774
1702	CENPX	0.455119	0.32968	0.328875	0.309586	0.126244	0.0200944
1703	CEND1	0.455099	0.452211	0.442186	0.306888	0.0129132	0.145323
1704	PRKCSH	0.454927	0.377808	0.358251	0.379183	0.0966767	-0.00137475
1705	ENSG00000289393	0.454791	0.165657	0.624967	0.3491	-0.170176	-0.183443
1706	ATP5F1D	0.454713	0.398769	0.422693	0.2571	0.0320195	0.141669
1707	DCST2	0.454699	0.250032	0.454753	0.193126	-5.379e-05	0.0569065
1708	SCGB1B2P	0.45466	0.238111	0.321045	0.185356	0.133615	0.052755
1709	CNPPD1	0.454585	0.332729	0.288081	0.31237	0.166504	0.0203589
1710	ADAMTSL4-AS2	0.454444	0.293354	0.388444	0.249153	0.0659992	0.0442018
1711	GPRIN2	0.454443	0.305005	0.427257	0.283981	0.0271862	0.0210239
1712	DNAH1	0.454412	0.362289	0.407121	0.260909	0.047291	0.10138
1713	RGS16	0.454411	0.21675	0.400898	0.163133	0.053513	0.0536171
1714	UPK3B	0.454207	0.26825	0.404037	0.237065	0.0501699	0.031185
1715	SGSM2	0.454121	0.382974	0.424664	0.33545	0.0294564	0.0475246
1716	ENSG00000289757	0.454075	0.438656	0.429883	0.335202	0.0241926	0.103454
1717	RGL2	0.454034	0.387902	0.40195	0.372293	0.0520844	0.0156094
1718	MRGPRF-AS1	0.453976	0.193417	0.365555	0.236398	0.0884213	-0.0429816
1719	MLXIP	0.453758	0.395655	0.382583	0.330863	0.0711757	0.0647918
1720	DPEP3	0.453697	0.408697	0.386577	0.32132	0.0671191	0.0873775
1721	KLC2	0.453651	0.516546	0.437822	0.377083	0.0158289	0.139463
1722	PWWP2B	0.453619	0.327507	0.364445	0.243592	0.0891746	0.0839147
1723	PRXL2B	0.453574	0.287251	0.355201	0.263964	0.0983735	0.0232876
1724	DPEP1	0.453394	0.307284	0.320814	0.251609	0.13258	0.0556753
1725	ENSG00000260542	0.453336	0.2108	0.381071	0.166588	0.0722652	0.0442125
1726	MAP1LC3A	0.453104	0.333131	0.400117	0.242548	0.0529866	0.090583
1727	ENSG00000204422	0.452996	0.494158	0.454168	0.361892	-0.00117248	0.132266
1728	WNT7B	0.45283	0.200762	0.415467	0.165897	0.0373639	0.0348652
1729	MRGPRE	0.452811	0.209278	0.398829	0.188463	0.0539823	0.0208158
1730	ENSG00000224513	0.452811	0.209278	0.398829	0.188463	0.0539823	0.0208158
1731	SH3BP2	0.452742	0.331484	0.354554	0.256591	0.0981879	0.0748929
1732	FBRS	0.452561	0.461827	0.374328	0.278912	0.0782334	0.182914
1733	PYCARD	0.45256	0.365933	0.474056	0.34416	-0.0214956	0.0217728
1734	PYCARD-AS1	0.45256	0.365933	0.474056	0.34416	-0.0214956	0.0217728
1735	SBF1	0.452527	0.38797	0.352001	0.288667	0.100526	0.0993027
1736	IGSF8	0.452517	0.443911	0.345811	0.288867	0.106706	0.155044
1737	ENSG00000286905	0.45246	0.38286	0.40426	0.354551	0.0482005	0.0283091
1738	SNAPC4	0.452351	0.363209	0.383935	0.345585	0.0684163	0.0176247
1739	ENSG00000230526	0.452264	0.470676	0.166472	0.185979	0.285792	0.284697
1740	LINC00165	0.452264	0.320321	0.474753	0.289301	-0.0224889	0.0310204
1741	MRPL28	0.452092	0.390203	0.397228	0.301544	0.0548636	0.0886595
1742	ENSG00000288398	0.451846	0.288022	0.27812	0.195097	0.173725	0.0929249
1743	LTB4R	0.451825	0.420181	0.349767	0.359285	0.102058	0.0608952
1744	ENSG00000250397	0.451712	0.303941	0.362065	0.231824	0.0896464	0.0721172
1745	MIR6893	0.451689	0.480408	0.351536	0.392608	0.100153	0.0877996
1746	ERBIN	0.451512	0.322456	0.138619	0.325257	0.312893	-0.002801
1747	BRAT1	0.451497	0.399318	0.334582	0.28944	0.116915	0.109878
1748	SMARCD3	0.451362	0.423601	0.44744	0.374844	0.00392157	0.048757
1749	ANKRD33	0.451141	0.333894	0.340848	0.262899	0.110293	0.0709951
1750	KIF1A	0.45112	0.250522	0.391707	0.226999	0.0594122	0.0235223
1751	TMEM54	0.451017	0.244938	0.325531	0.187702	0.125486	0.0572364
1752	CHRNB2	0.450991	0.605628	0.568544	0.330745	-0.117553	0.274882
1753	SLC26A6	0.450968	0.429271	0.501559	0.371811	-0.0505912	0.0574605
1754	LRRC45	0.450931	0.368826	0.421879	0.329206	0.029052	0.03962
1755	PGAP6	0.450903	0.405607	0.340358	0.339347	0.110545	0.0662602
1756	GPR162	0.45088	0.458761	0.439627	0.30732	0.0112533	0.151441
1757	DNAJB2	0.450856	0.423882	0.387693	0.37451	0.0631628	0.0493716
1758	ADCY4	0.450842	0.307071	0.391811	0.310299	0.0590314	-0.00322771
1759	RIC8A	0.45066	0.33621	0.350517	0.353042	0.100143	-0.0168322
1760	ENSG00000286608	0.450595	0.316756	0.0369748	0.188571	0.41362	0.128185
1761	GNG13	0.450582	0.41826	0.430056	0.35577	0.0205256	0.06249
1762	BRPF1	0.450546	0.375276	0.405377	0.297196	0.0451695	0.0780796
1763	ENSG00000256982	0.450539	0.300318	0.314474	0.305221	0.136065	-0.00490332
1764	ENSG00000258311	0.450225	0.404577	0.357853	0.294851	0.0923718	0.109727
1765	MIR4257	0.450187	0.301707	0.385186	0.241364	0.0650014	0.060343
1766	TFPT	0.450154	0.527821	0.453318	0.506682	-0.00316338	0.0211387
1767	TPRN	0.449926	0.485383	0.449124	0.427011	0.00080198	0.0583713
1768	ENSG00000256923	0.449837	0.409434	1.08982	0.0352141	-0.639985	0.37422
1769	MUC5B	0.449793	0.669924	0.357079	0.462952	0.092714	0.206972
1770	LINC02736	0.449768	0.418239	0.35141	0.42455	0.0983576	-0.00631167
1771	PIH1D1	0.449557	0.440316	0.29497	0.318021	0.154587	0.122294
1772	ENSG00000288053	0.449431	0.290158	0.372051	0.195468	0.0773794	0.0946899
1773	CD63	0.44935	0.266788	0.35562	0.287257	0.0937296	-0.0204691
1774	EFNA3	0.449001	0.299597	0.38213	0.233797	0.0668713	0.0657995
1775	MIR6816	0.448961	0.493551	0.359856	0.341433	0.0891051	0.152118
1776	PIP5KL1	0.448956	0.371715	0.325692	0.252564	0.123264	0.119151
1777	SOX8	0.448919	0.35009	0.384077	0.322552	0.0648422	0.0275383
1778	SLC7A5	0.448879	0.363361	0.30381	0.258038	0.145069	0.105323
1779	ENSG00000260466	0.448879	0.363361	0.30381	0.258038	0.145069	0.105323
1780	TMEM201	0.448876	0.328631	0.332755	0.26784	0.116121	0.0607908
1781	ENSG00000278367	0.448792	0.635228	0.607882	0.269689	-0.15909	0.36554
1782	PDLIM7-AS1	0.448664	0.378874	0.373268	0.32188	0.075395	0.0569939
1783	RPAP3	0.448652	0.182101	0.283413	0.178321	0.165239	0.00378056
1784	LEFTY2	0.448636	0.205886	0.361751	0.21637	0.0868852	-0.0104839
1785	MCRS1	0.44855	0.365176	0.369605	0.309602	0.0789452	0.0555736
1786	FAM131A	0.448536	0.376807	0.382447	0.313376	0.0660891	0.0634305
1787	ENSG00000288754	0.448431	0.335057	0.385143	0.242718	0.0632889	0.092339
1788	ZNF593OS	0.448322	0.288523	0.258261	0.13816	0.19006	0.150362
1789	RPS6KL1	0.448016	0.357105	0.400964	0.236512	0.0470521	0.120593
1790	ENSG00000284779	0.447929	0.295042	0.381764	0.204906	0.0661651	0.0901361
1791	ENSG00000290920	0.447866	0.320838	0.413627	0.235135	0.0342385	0.0857026
1792	ENSG00000248409	0.447866	0.320838	0.413627	0.235135	0.0342385	0.0857026
1793	ZDHHC8P1	0.447866	0.320838	0.413627	0.235135	0.0342385	0.0857026
1794	UICLM	0.447632	0.235893	0.330835	0.219765	0.116797	0.0161282
1795	LYNX1	0.447621	0.282829	0.281714	0.21692	0.165907	0.0659093
1796	ESPNL	0.447589	0.259182	0.382633	0.192851	0.0649562	0.0663312
1797	COA6-AS1	0.447572	0.186364	0.175772	0.130913	0.2718	0.0554514
1798	ENSG00000255114	0.447488	0.366532	0.40155	0.311267	0.0459384	0.0552644
1799	CCDC88B	0.447357	0.274539	0.361172	0.236506	0.0861852	0.0380324
1800	ATP6V0B	0.447057	0.219624	0.238405	0.20994	0.208652	0.0096833
1801	TMEM179B	0.446961	0.256905	0.314747	0.334439	0.132214	-0.0775335
1802	MIR6748	0.446961	0.256905	0.314747	0.334439	0.132214	-0.0775335
1803	ENSG00000289221	0.446943	0.523281	0.219351	0.490109	0.227592	0.0331714
1804	ENSG00000237370	0.446885	0.311104	0.356231	0.265936	0.0906538	0.0451677
1805	UBB	0.446684	0.075799	0.242142	0.123962	0.204542	-0.0481627
1806	MIR192	0.446661	0.454848	0.424872	0.2765	0.0217893	0.178348
1807	MIR194-2	0.446661	0.454848	0.424872	0.2765	0.0217893	0.178348
1808	ZNF469	0.446627	0.275338	0.381866	0.217584	0.0647616	0.0577543
1809	LRP10	0.446621	0.372652	0.382481	0.408685	0.0641408	-0.0360334
1810	THTPA	0.446615	0.371479	0.347165	0.31171	0.0994504	0.0597692
1811	OR2S2	0.446476	0.216838	0.255642	0.142799	0.190834	0.0740386
1812	ENSG00000248773	0.446432	0.0524179	0.0567886	0.767858	0.389643	-0.71544
1813	ENSG00000273443	0.446222	0.181954	0.378802	0.116642	0.0674199	0.0653119
1814	RPLP2	0.446182	0.307011	0.189446	0.316684	0.256736	-0.00967321
1815	HOMER2	0.445925	0.388293	0.1633	0.31156	0.282626	0.0767332
1816	TEX44	0.445824	0.438455	0.490117	0.273774	-0.044292	0.164681
1817	NOTUM	0.445702	0.339219	0.398284	0.267859	0.0474182	0.0713596
1818	FMNL1-AS1	0.445585	0.297631	0.363448	0.269951	0.0821366	0.0276798
1819	RTEL1	0.445261	0.364869	0.375356	0.314421	0.0699057	0.0504479
1820	DGAT1	0.445033	0.63677	0.536011	0.543921	-0.0909781	0.0928494
1821	ABCC10	0.445024	0.333254	0.378701	0.309377	0.066323	0.0238774
1822	COX7A1	0.445008	0.442498	0.371009	0.389679	0.0739988	0.0528184
1823	TJAP1	0.444979	0.375756	0.40556	0.307373	0.039419	0.0683835
1824	NEIL2	0.444874	0.165386	0.420525	0.18492	0.0243488	-0.0195332
1825	SOCS3-DT	0.444832	0.239401	0.278199	0.264597	0.166633	-0.0251961
1826	ENSG00000259018	0.444807	0.131835	0.289189	0.211638	0.155619	-0.0798022
1827	ZNF335	0.444666	0.476893	0.447025	0.373191	-0.00235921	0.103702
1828	ENSG00000237532	0.444546	0.151805	0.286354	0.133295	0.158192	0.0185095
1829	SLC2A6	0.444496	0.331818	0.3095	0.217024	0.134996	0.114794
1830	ENSG00000244491	0.444435	0.445602	0.364223	0.293992	0.080212	0.15161
1831	ENSG00000230149	0.444435	0.445602	0.364223	0.293992	0.080212	0.15161
1832	NDUFA4L2	0.44428	0.391007	0.506325	0.371742	-0.062045	0.0192645
1833	RXRB	0.443998	0.445684	0.474558	0.393282	-0.0305603	0.0524013
1834	DQX1	0.443977	0.392603	0.382922	0.33357	0.0610545	0.0590332
1835	WDR45	0.443914	0.288396	0.367643	0.196011	0.0762711	0.0923851
1836	HLA-DOA	0.443841	0.26682	0.279719	0.198952	0.164122	0.0678682
1837	NAALADL1	0.443803	0.398924	0.387739	0.322922	0.0560635	0.0760013
1838	FLNA	0.443758	0.34837	0.306747	0.247372	0.137011	0.100998
1839	ACP4	0.443516	0.322341	0.311738	0.192753	0.131778	0.129588
1840	ENSG00000268375	0.443516	0.322341	0.311738	0.192753	0.131778	0.129588
1841	ENSG00000289055	0.443308	0.183494	0.311517	0.309351	0.131792	-0.125857
1842	MIR6784	0.443281	0.367902	0.362298	0.209018	0.0809822	0.158884
1843	ENSG00000260005	0.443126	0.439757	0.416044	0.361802	0.027082	0.0779546
1844	APOA1	0.443034	0.27865	0.271411	0.309205	0.171623	-0.0305556
1845	PTGER1	0.442988	0.304097	0.257547	0.294266	0.185441	0.00983153
1846	ZMIZ2	0.442988	0.515166	0.41005	0.347624	0.0329377	0.167541
1847	ENSG00000269151	0.442706	0.39531	0.568897	0.538308	-0.126192	-0.142999
1848	ENSG00000253266	0.442652	0.459591	0.499988	0.411729	-0.0573352	0.0478627
1849	ENSG00000287595	0.442568	0.237892	0.224371	0.0835543	0.218197	0.154337
1850	GPC1	0.442351	0.311424	0.427131	0.252371	0.0152194	0.059053
1851	ENSG00000290319	0.442132	0.306994	0.284799	0.22272	0.157333	0.0842734
1852	SLC37A4	0.442085	0.357241	0.427342	0.393837	0.0147427	-0.0365957
1853	SEMA4B	0.442014	0.412207	0.358315	0.272522	0.0836982	0.139685
1854	ETV2	0.441968	0.36193	0.463624	0.351918	-0.0216561	0.0100122
1855	SFXN3	0.441885	0.422117	0.441062	0.314269	0.00082324	0.107849
1856	SHISA8	0.441851	0.340997	0.357938	0.24595	0.0839135	0.0950476
1857	TTYH1	0.441819	0.245691	0.352044	0.237493	0.0897747	0.00819762
1858	MIR4252	0.441567	0.245846	0.403003	0.224103	0.0385641	0.0217431
1859	MIR4746	0.441425	0.42509	0.446845	0.464402	-0.00541979	-0.0393127
1860	ENSG00000230834	0.441417	0.417424	0.364537	0.358383	0.0768805	0.0590413
1861	SLC25A29	0.441409	0.350229	0.39097	0.289698	0.0504388	0.0605318
1862	SEMA4C	0.441343	0.285905	0.417295	0.223282	0.0240481	0.0626225
1863	IQANK1	0.441095	0.35213	0.330927	0.248843	0.110168	0.103287
1864	CDK9	0.440874	0.299508	0.404247	0.309532	0.0366274	-0.010024
1865	ENSG00000254741	0.440806	0.435845	0.388808	0.367164	0.0519986	0.0686801
1866	NISCH	0.440715	0.363681	0.357969	0.307616	0.0827455	0.0560654
1867	ATP6V1FNB	0.44061	0.338511	0.359959	0.291232	0.0806509	0.0472789
1868	ENSG00000273287	0.440582	0.0911825	0.361201	0.249802	0.0793811	-0.158619
1869	SLC45A3	0.440527	0.293225	0.378395	0.257816	0.0621318	0.0354094
1870	ENSG00000262006	0.440364	0.223142	0.374728	0.337883	0.0656359	-0.114742
1871	ENSG00000266980	0.440297	0.374344	0.365094	0.377012	0.0752024	-0.0026681
1872	ENSG00000253979	0.440194	0.206261	0.344141	0.246164	0.0960528	-0.0399029
1873	ENSG00000253163	0.440194	0.206261	0.344141	0.246164	0.0960528	-0.0399029
1874	GFUS	0.440152	0.507593	0.350088	0.321193	0.0900644	0.1864
1875	C4orf48	0.440138	0.493532	0.416995	0.162509	0.0231434	0.331024
1876	PRKACG	0.440041	0.066785	0.340143	0.154815	0.0998983	-0.0880298
1877	TRAV8-2	0.440041	0.320568	0.377936	0	0.0621047	0.320568
1878	ENSG00000260060	0.440041	0.26714	0.251957	0.140741	0.188083	0.126399
1879	CCDC78	0.439951	0.394042	0.285077	0.365978	0.154874	0.0280645
1880	GNB3	0.439827	0.485235	0.41375	0.324058	0.0260763	0.161178
1881	ENSG00000234699	0.439685	0.299221	0.303901	0.250351	0.135784	0.0488702
1882	CALHM1	0.439685	0.299221	0.303901	0.250351	0.135784	0.0488702
1883	GATA5	0.439637	0.302728	0.354282	0.204408	0.0853558	0.0983206
1884	ENSG00000279708	0.439616	0.328837	0.310148	0.286232	0.129468	0.0426057
1885	C2CD2L	0.439565	0.305348	0.245996	0.259051	0.193569	0.0462972
1886	AGAP2-AS1	0.439033	0.467488	0.378317	0.372828	0.0607167	0.0946602
1887	MYO1G	0.438973	0.3708	0.374187	0.26893	0.0647854	0.10187
1888	IGF2-AS	0.438755	0.289489	0.380238	0.203191	0.0585174	0.086298
1889	TECPR1	0.438622	0.325769	0.355829	0.267966	0.0827929	0.0578034
1890	RILP	0.438585	0.315651	0.301144	0.361048	0.137441	-0.0453974
1891	FAM219B	0.438571	0.268547	0.348606	0.266771	0.0899656	0.0017757
1892	ADGRB1	0.438532	0.318867	0.398541	0.273021	0.0399913	0.0458456
1893	WNT10A	0.43853	0.332994	0.431682	0.257355	0.00684873	0.0756393
1894	C17orf107	0.438396	0.386688	0.331456	0.285853	0.10694	0.100835
1895	MYRF-AS1	0.438388	0.32866	0.444902	0.282731	-0.00651356	0.0459293
1896	ENSG00000289935	0.438251	0.407949	0.376399	0.305567	0.0618521	0.102382
1897	ENSG00000264647	0.438157	0.206689	0.213022	0.269078	0.225135	-0.0623897
1898	SPTAN1	0.437985	0.271623	0.357874	0.30507	0.0801109	-0.0334471
1899	CBARP	0.437975	0.266215	0.343181	0.263571	0.0947936	0.0026436
1900	ENSG00000262791	0.437935	0.465326	0.371427	0.296902	0.0665076	0.168424
1901	SCN4A	0.437626	0.265638	0.370007	0.248394	0.0676197	0.0172434
1902	ENSG00000265168	0.437565	0.367999	0.39353	0.326124	0.0440352	0.0418745
1903	TNFAIP2	0.437327	0.235904	0.360467	0.169864	0.0768604	0.0660406
1904	RTEL1-TNFRSF6B	0.437222	0.360719	0.369098	0.309181	0.0681237	0.0515378
1905	MIR483	0.437188	0.291037	0.343038	0.189578	0.0941493	0.101459
1906	FAM189B	0.437175	0.381735	0.423297	0.37891	0.0138778	0.00282477
1907	WNT1	0.437145	0.304409	0.412258	0.20561	0.0248873	0.0987993
1908	MVD	0.437131	0.323376	0.275224	0.239304	0.161907	0.0840723
1909	C15orf39	0.437088	0.351467	0.38381	0.270636	0.0532779	0.0808311
1910	MYOG	0.437088	0.254982	0.434056	0.242459	0.00303166	0.0125231
1911	FGF3	0.437072	0.308081	0.475217	0.255759	-0.038145	0.0523225
1912	ATP6V1F	0.437023	0.30454	0.336158	0.273366	0.100865	0.0311743
1913	B4GALT7	0.436979	0.35706	0.392834	0.297742	0.0441447	0.0593182
1914	NDUFS8	0.436845	0.317657	0.378095	0.219107	0.0587501	0.09855
1915	GUCY2D	0.436738	0.475283	0.623959	0.408768	-0.187221	0.0665142
1916	FXYD4	0.436719	0.291025	0.351559	0.213773	0.0851602	0.0772525
1917	ENSG00000258283	0.436454	0.351697	0.47152	0.292604	-0.0350657	0.0590928
1918	C19orf73	0.436419	0.3973	0.284567	0.23562	0.151852	0.16168
1919	HSD11B2	0.436377	0.262956	0.322774	0.201461	0.113603	0.0614953
1920	DIPK1B	0.436348	0.433839	0.381325	0.313592	0.0550221	0.120247
1921	NKD2	0.436252	0.322494	0.314815	0.330916	0.121437	-0.00842169
1922	ENSG00000289554	0.435886	0.363914	0.35242	0.37134	0.0834661	-0.00742615
1923	NACAD	0.435768	0.332221	0.362081	0.250874	0.0736871	0.0813474
1924	P3H3	0.435629	0.439471	0.373079	0.3204	0.0625503	0.119071
1925	ANGPTL8	0.435459	0.310419	0.364405	0.255591	0.0710543	0.0548283
1926	HYOU1	0.435457	0.337038	0.382808	0.300981	0.0526485	0.0360569
1927	GPC1-AS1	0.435226	0.307031	0.427295	0.241808	0.0079317	0.0652234
1928	TERLR1	0.435167	0.312937	0.413474	0.245099	0.0216923	0.0678386
1929	GCHFR	0.435121	0.26402	0.389011	0.200904	0.0461097	0.0631166
1930	TACC3	0.435056	0.364821	0.421897	0.287964	0.0131592	0.0768562
1931	ENSG00000267426	0.435053	0.410849	0.451812	0.423416	-0.0167593	-0.0125673
1932	MUC1	0.435039	0.372717	0.381133	0.333166	0.0539064	0.0395512
1933	PRSS8	0.434893	0.335621	0.435611	0.270153	-0.00071763	0.0654672
1934	TMEM119	0.434607	0.271127	0.38956	0.282422	0.0450477	-0.0112946
1935	TSC2	0.434406	0.4588	0.394125	0.393761	0.0402809	0.0650394
1936	RCCD1-AS1	0.434223	0.421103	0.35032	0.313966	0.0839024	0.107137
1937	ENSG00000271420	0.434174	0.296526	0.279673	0.208296	0.154501	0.0882293
1938	ENSG00000287675	0.434174	0.197684	0.186448	0	0.247725	0.197684
1939	PRAC1	0.434174	0.197684	0.372897	0.104148	0.0612766	0.0935356
1940	TERT	0.433956	0.320108	0.403107	0.292227	0.0308488	0.027881
1941	FOXRED1	0.43391	0.397055	0.330456	0.34328	0.103453	0.0537753
1942	MIR6722	0.433909	0.266871	0.32865	0.200024	0.10526	0.0668471
1943	ANO9	0.433853	0.381109	0.753953	0.267074	-0.320101	0.114036
1944	TSSK1A	0.433756	0.337979	0.391742	0.326089	0.0420147	0.0118901
1945	ENSG00000288763	0.433678	0.349783	0.276693	0.285338	0.156985	0.0644454
1946	TAF1C	0.43354	0.312547	0.333995	0.25641	0.0995457	0.0561379
1947	ENSG00000258430	0.43354	0.365173	0.371246	0.296502	0.0622935	0.0686707
1948	LRP1	0.433507	0.275186	0.419373	0.202948	0.0141345	0.072238
1949	CCAR2	0.433485	0.395024	0.342962	0.359439	0.0905233	0.0355856
1950	C1orf232	0.433433	0.279844	0.42012	0.205836	0.013313	0.0740079
1951	CD81	0.433377	0.404975	0.323011	0.316349	0.110366	0.0886264
1952	PPRC1	0.433343	0.37771	0.310119	0.34754	0.123224	0.0301698
1953	BRMS1	0.433306	0.395774	0.401317	0.308293	0.0319887	0.0874806
1954	MYBPC3	0.433194	0.327344	0.385339	0.289218	0.0478556	0.038125
1955	ENSG00000224818	0.433091	0.315183	0.328972	0.285546	0.104119	0.0296374
1956	LINC00887	0.433038	0.220585	0.419764	0.19717	0.0132734	0.023414
1957	ENSG00000273171	0.432936	0.323485	0.381799	0.311362	0.0511373	0.0121238
1958	PIGQ	0.432902	0.45121	0.366433	0.409148	0.0664688	0.0420625
1959	GPD1	0.432624	0.330863	0.412197	0.203901	0.0204262	0.126962
1960	SFTPC	0.432505	0.370697	0.501862	0.21885	-0.0693569	0.151847
1961	PEX16	0.43249	0.321735	0.386517	0.248807	0.0459733	0.0729282
1962	STRIP1	0.432368	0.291826	0.303027	0.327856	0.129341	-0.0360297
1963	NPPC	0.432344	0.445228	0.309692	0.176976	0.122652	0.268252
1964	HS3ST6	0.432252	0.283129	0.392957	0.242544	0.0392951	0.0405853
1965	ESPN	0.431973	0.248821	0.4134	0.207251	0.0185728	0.04157
1966	CDC42EP1	0.431866	0.308448	0.398245	0.290976	0.033621	0.0174719
1967	EHBP1L1	0.431725	0.546793	0.492029	0.435067	-0.0603044	0.111726
1968	ENSG00000267105	0.431581	0.296668	0.354072	0.239196	0.0775092	0.0574716
1969	SEMA7A	0.431513	0.356298	0.371808	0.295905	0.059705	0.0603925
1970	MIR7155	0.431327	0.292708	0.341764	0.225743	0.0895628	0.0669655
1971	SYCE1L	0.431311	0.277246	0.314455	0.249225	0.116856	0.0280209
1972	ENSG00000288900	0.431298	0	0.277821	0.517292	0.153478	-0.517292
1973	EMC9	0.431146	0.252401	0.32594	0.212998	0.105206	0.0394024
1974	CHPF2	0.431055	0.432883	0.424295	0.380495	0.0067599	0.0523887
1975	B4GALT2	0.431047	0.279776	0.379166	0.284203	0.0518815	-0.00442692
1976	HID1	0.431047	0.290572	0.413363	0.23962	0.0176842	0.0509521
1977	WDR81	0.431026	0.456489	0.36528	0.295525	0.0657457	0.160964
1978	ENSG00000279372	0.430981	0.414264	0.277616	0.252713	0.153365	0.161551
1979	CCDC9B	0.430942	0.373621	0.450161	0.248525	-0.019219	0.125096
1980	HES2	0.430867	0.244079	0.349058	0.22782	0.0818092	0.0162584
1981	PAQR6	0.430835	0.479637	0.474538	0.412703	-0.0437024	0.0669344
1982	AGBL5	0.43078	0.300802	0.224027	0.272516	0.206753	0.0282857
1983	APOA5	0.430651	0.27683	0.381779	0.196985	0.0488722	0.0798445
1984	IFI35	0.43058	0.352809	0.322064	0.305071	0.108516	0.0477383
1985	ENSG00000266990	0.430517	0.349312	0.406802	0.299631	0.023715	0.049681
1986	SPEM1	0.430509	0.24038	0.487165	0.266281	-0.056656	-0.0259017
1987	ITIH4	0.43039	0.28229	0.347016	0.260413	0.083374	0.0218769
1988	LENG9	0.430304	0.382773	0.333308	0.28974	0.0969961	0.0930326
1989	DBN1	0.430204	0.350982	0.345632	0.366312	0.0845726	-0.0153299
1990	MSMP	0.430187	0.408328	0.373105	0.290808	0.057082	0.117521
1991	MIR6883	0.430107	0.434928	0.375186	0.385906	0.0549208	0.0490227
1992	ENSG00000262413	0.430018	0.968232	0.630021	0.317902	-0.200003	0.650329
1993	PAN2	0.429855	0.78481	0.519581	0.521442	-0.0897261	0.263369
1994	DUS1L	0.429735	0.501808	0.361546	0.272273	0.0681883	0.229535
1995	USH1G	0.429664	0.237621	0.368372	0.208901	0.0612914	0.0287201
1996	ADGRB2	0.429593	0.274511	0.326098	0.215545	0.103495	0.058966
1997	DM1-AS	0.429515	0.318238	0.358975	0.254139	0.0705401	0.0640997
1998	TPP1	0.429272	0.33228	0.343901	0.302741	0.0853711	0.0295392
1999	RNF208	0.429263	0.306489	0.524713	0.284338	-0.0954494	0.0221514
2000	NPRL2	0.429116	0.334632	0.352556	0.300855	0.0765597	0.0337774
[truncated: 49,876 more rows]
