# Supplementary material for: PADI4-mediated citrullination of histone H3 stimulates HIV-1 transcription
Source: Nat Commun. 2025 Jun 25;16:5393. doi: 10.1038/s41467-025-61029-0 (PMC12198384; doi:10.1038/s41467-025-61029-0)
Supplement: Supplementary file 4 — Supplementary data 2 [file 41467_2025_61029_MOESM4_ESM.xlsx]

## Sheet: 3A
Data underlying panel 3A:
ChIP percent of H3
primers against HIV-1 LTR		DMSO							PMAi					GSK484				PMAi + GSK484
		replicate1	replicate2	replicate3	replicate4	replicate5	replicate6	replicate7	replicate2	replicate4	replicate5	replicate6	replicate7	replicate2	replicate3	replicate5	replicate7	replicate3	replicate5	replicate6	replicate7
Calculations	H3cit	5.287	6.17918	3.87641	6.57451	2.55275	6.35215	2.07885	13.9203	11.659	11.0107		17.2934	10.3335	3.41225	3.98388	5.49044	5.42697	2.35988
	H3cit8					4.3193		1.77694			9.71409		12.7597			6.19953	4.61756		3.16634	2.58442	9.87321
	H3cit17					3.45552	11.7758	0.27881			12.1651	1.46272	2.91583			7.913	0.261654		8.78224	1.35082	2.47479
	IgG	1.38657	2.40274	0.953585	4.89093	3.84512	11.9155	1.91038	2.91956	8.82218	7.81991	2.85358	1.35745	2.1591	1.74675	4.72538	0.579295	1.54642	4.7914
Analyzed directly against H3:
		Average Ct values
antibody:		H3	H3cit2,8,17	H3cit8	H3cit17	IgG
	DMSO_5	28.4574	33.7492	32.9905	33.3124	33.1582
	PMAi_5	29.6	32.783	32.9637	32.6392	33.2767
	GSK_5	28.9323	33.582	32.944	32.592	33.3358
	P+G_5	28.2304	33.6355	33.2114	31.7397	32.6138
	DMSO_6	29.0585	33.0351	*	32.1446	32.1276
	PMAi_6	27.8138	*	*	33.909	32.9449
	GSK_6	28.955	31.9222	32.1922	30.9678	32.7992
	P+G_6	27.6224	33.0967	32.8964	33.8325	*
	DMSO_7	27.5966	33.1847	33.4111	36.0831	33.3066
	PMAi_7	30.4043	32.936	33.3746	35.5042	36.6072
	GSK_7	28.3366	32.5235	32.7733	36.9147	35.7681
	P+G_7	30.0102	32.4939	33.3505	35.3467	*
	DMSO_2	26.77	30.7864			32.1492
	PMAi_2	27.1882	30.033			32.2864
	GSK_2	26.6676	29.9422			32.2011
	DMSO_3	27.4194	32.1085			34.1318
	GSK_3	27.4703	32.3434			33.3095
	P+G_3	28.0486	32.2524			34.0636
	DMSO_4	25.5037	29.4306			29.8574
	PMAi_4	25.1132	28.2136			28.6159
Analyzed via input (samples run on different plates)
		Average Ct values	ChIP percent against input
	dmso input_1A	25.5241
	dmso h3_1A	27.8479	19.9732
	dmso IgG_1A	34.0203	0.276942
	dmso input_1B	25.8668
	dmso h3 cit_1B	32.4321	1.05598
* Data point failed/missing

## Sheet: 6A
Data underlying panel 6A
ChIP percent of H3
Primers against HIV-1 LTR
antibody:	H3K9me3		IgG
sample	1C10	2C10	1C10	2C10
replicate1	8.73448	25.5972	9.00991	11.5333
replicate2	4.5048	43.2608	1.67482	8.4122
replicate3	16.2317		5.66319
replicate4	11.3585		10.6879
replicate5	4.84152	8.47879	3.95557	3.24651
sample	Mean Ct	Standard deviation Ct	2^-(Ct_x-Ct_H3)*100
1C10 H3	26.4805	0.101025
1C10 K9m3	29.9976	0.350269	8.73448
1C10 IgG	29.9528	0.144095	9.00991
2C10 H3	26.6153	0.0772067
2C10 K9m3	28.5813	0.0722079	25.5972
2C10 IgG	29.7315	0.242867	11.5333
1C10 H3	25.2046	0.104546
1C10 K9M3	29.677	0.171718	4.5048
1C10 IGG	31.1044	0.42188	1.67482
2C10 H3	27.2438	0.0642499
2C10 K9M3	28.4527	0.204766	43.2608
2C10 IGG	30.8152	0.355282	8.4122
1C10_2 H3	25.814	0.182269
1C10_2 K9M3	28.4371	0.099868	16.2317
1C10_2 IGG	29.9562	0.850214	5.66319
1C10_3 H3	26.6687	0.177686
1C10_3 K9m3	29.8068	0.323751	11.3585
1C10_3 IgG	29.8946	0.207817	10.6879
1C10 H3	26.1979	0.107366
1C10 H3K9me3	30.5663	0.382227	4.84152
1C10 IgG	30.8579	0.221647	3.95557
2C10 H3	25.9848	0.0630794
2C10 K9m3	29.5448	0.204712	8.47879
2C10 IgG	30.9298	1.21563	3.24651

## Sheet: 6D
Data underlying panel 6D:
ChIP percent of H3
primers against HIV-1 LTR
	DMSO				PMAi			GSK484					PMAi + GSK484
	replicate1	replicate3	replicate4	replicate5	replicate3	replicate4	replicate5	replicate1	replicate2	replicate3	replicate4	replicate5	replicate2	replicate3	replicate4	replicate5
H3K9me3	3.80186	8.48436		6.44792	14.624		12.3458	6.9667	16.5767	7.90325		36.6559	29.1517	12.6504
HP1α	3.6315	2.27973	10.9296	5.7266	4.36908	17.0864		4.21882		2.11356	22.0143	16.8146	46.5774		55.2189	27.1526
IgG	1.38657	2.40274	0.953585	4.89093	2.91956	1.35745	8.82218	0.579295		2.1591	1.74675	5.86161		4.71987	1.54642
Analyzed via input (samples run on different plates)					Analyzed directly against H3:
						Average Ct values
sample:	Average Ct	∆Ct vs input	%H3		antibody:	H3	H3K9me3	HP1a	IgG
dmso input A	25.5241				DMSO_3	26.77	30.3291	32.225	32.1492
dmso h3 A	27.8479	19.9732			DMSO_4	27.4194	*	30.6131	34.1318
dmso IgG A	34.0203	0.276942	1.38657		DMSO_5	25.5037	29.4587	29.6299	29.8574
dmso input B	25.8668				PMAi_3	27.1882	29.9618	31.7048	32.2864
dmso hp1-a B	32.9739	0.725327	3.6315		PMAi_4	24.0682	29.2861	26.6173	30.2711
dmso k9m3 B	32.9078	0.759354	3.80186		PMAi_5	25.1132	28.1311	*	28.6159
gsk input A	26.4595				GSK484_2	24.1345	26.7273	*	*
gsk h3 A	27.7193	41.7623			GSK484_3	26.6676	30.3291	32.2318	32.2011
gsk IgG A	35.1507	0.241927	0.579295		GSK484_4	24.1412	*	26.3247	29.9804
gsk input B	26.7124				GSK484_5	23.3318	24.7797	25.904	27.4243
gsk hp1-a B	32.5392	1.76188	4.21882		PMAi+GSK484_2	26.8933	28.6717	27.9956	*
gsk k9m3 B	31.8155	2.90946	6.9667		PMAi+GSK484_3	27.4423	30.4251	*	31.8474
					PMAi+GSK484_4	28.0486	*	28.9054	34.0636
					PMAi+GSK484_5	23.7628	*	25.6437	*
* Data point failed/missing
