# Supplementary material for: PADI4-mediated citrullination of histone H3 stimulates HIV-1 transcription
Source: Nat Commun. 2025 Jun 25;16:5393. doi: 10.1038/s41467-025-61029-0 (PMC12198384; doi:10.1038/s41467-025-61029-0)
Supplement: Supplementary file 7 — Source data [file 41467_2025_61029_MOESM7_ESM.xlsx]

## Sheet: Fig 1 summary
		Fig 1a (total supernatant viral RNA)				Fig 1b (Intact supernatant RNA)				Fig 1c (Intact HIV-1 DNA)	Fig 1d (LTR cell associated)				Fig 1e (Tat-Rev cell associated)				Fig 1f (PADI4 expression)
study participant	group	DMSO	PMAi	GSK484	GSK484+PMAi	DMSO	PMAi	GSK484	GSK484+PMAi		DMSO	PMAi	GSK484	GSK484+PMAi	DMSO	PMAi	GSK484	GSK484+PMAi
1	Treated	49.7721	407.018	295.408	152.084	18.6645	15.0747	43.7641	8.00441		34.2183	8019.75	224.291	2721.5		401.993	27.3525	316.174	16.7457
2	Treated	219.547	744.858	151.432	124.356	32.5254	114.594	21.6332	13.0901	1005.2	48.7882	91.6748	259.598	13.0901		22.9187	100.955	6.54503	7.2
3	Treated	49.3468		23.5416	138.132					42.9046	0	10.9655	11.7708	7.27012				7.27012	4.16667
4	Treated	116.603	99.8573	1233.09	91.6468	27.8834	11.9829	78.6482	14.8616		22.8137	331.526	19.662	282.371	12.6743	155.777	5.61773	42.108	3.24603
5	Treated	53.0857	206.261	56.5838	90.7275		10.313					781.707		413.653					1.44139
6	Treated	218.823	1048	156.08	396.279	23.6565	95.2728	16.8736	10.293		408.075	828.873	143.425	190.42	47.3131	28.5818	25.3103	20.5859	0.640895
7	Treated	511.991	878.468	1008.28	549.061	40.4204	13.0618	86.4241	62.2647		26.9469	700.618	554.554	260.38					0.531665
8	Treated	478.757	197.406	193.113	353.181	42.4215	20.0752	14.8549	44.9503	434.32	218.168	4630.68	356.517	10017.5		6.69173	89.1292	19.2644	0.250417
9	Treated	206.957	170.51	223.78	180.724	32.6775	34.102	44.756	34.4236	617.917	10.8925	204.612	143.219	240.965	337.667	784.346		714.29	0.171198
10	Treated	798.472	612.622	596.298	193.073	60.4903	61.2622	16.5638	42.9052	2431.2	84.6864	892.677	49.6915	114.414	36.2942	306.311	16.5638	57.207	0.0747664
11	Treated	163.429	302.764	144.172	53.476	9.61345	24.2211	5.54507		188.2	307.63	1271.61	377.065	2049.91	19.2269	24.2211	16.6352	17.8253	0.0362319
12	Treated	61.8289	212.203	31.1089	121.69			2.393		117.252	75.0779	976.135	16.751	973.518	66.2452	903.38	16.751	948.556	0.0140721
13	Treated	702.828	314.633	278.098	133.613	100.404	39.3291	31.3981	7.03227	1237.29	314.599	179.79	148.02	421.936	13.3872	61.8029	44.8545	133.613
14	Treated	309.805	2562.45	460.755	316.015	16.8985	93.5202	20.6308	50.5624	1107.57	1503.96	11250.5	323.216	4026.03	230.946	3628.58	467.632	524.585
15	Treated	78.1188	92.3904	30.2023	123.864	14.2034	12.7435	4.89767	7.90623	255.32	14.2034	25.487	36.7325	26.3541		12.7435	1.63256	100.146
16	Viremic	202.192	1170.48	251.239	266.62	139.007	839.989	163.305	226.627	159.65	16466	75681.7	10916.3	56816.7	290.651	647.205	175.867	813.191	40.4651
17	Viremic	125.529	297.219	114.392	103.427	53.7982	86.2894	20.1869	51.7136		6195.75	31150.5	2314.76	827.418	53.7982	38.3509	134.579	175.826	5.22523
18	Viremic	234.788	353.194	80.8098	438.876	3.45277	36.0402	10.1012	8.28067		86.3193	4468.99	126.265	2749.18		21.6241	212.126	356.069	2.17899
19	Viremic	528.296	4900.05	141.203	118.989	3.45292	283.335	2.39327		531.09	100.135	1402.79	351.811	619.283	6.90583	2.77781	7.17982	13.5215	1.26031
20	Viremic	6.4867	46.601	86.5879	78.5849					525.35	726.511	1706.76	507.158	988.86	19.4601	11.6502	30.9242	19.6462	0.247191
21	Viremic	134.515	265.61	166.489	164.594	14.5421	10.6244	26.7205	17.6351	506.981	112.702	13.2805	6.16626	4.40877	14.5421	7.96829		4.40877	0.0713436
22	Viremic	242.733	177.547	578.223	251.951	6.38771		6.21745	15.4256	218.49	1188.11	460.306	49.7396	282.803	12.7754	65.7581	12.4349	46.2768	0.0280777
23	Viremic	183.879	200.976	310.673	201.912	6.68649	11.5948	3.57096	4.12065	193.06	40.119	143.002	17.8548	135.981	23.4027	3.86492		4.12065	0.0279938
24	Viremic	49.0671	281.152	17.0611	129.603				3.50277	22.89	25.9767	18.9237	8.53053	14.0111	2.8863	16.2203	5.68702	3.50277	0.0190059
25	Viremic	14.2574	210.746	53.6125	33.5952					1190.17	149.703	383.859	35.7417	114.224	7.12869	15.0533	4.46771	20.1571	0.0143678
26	Viremic	15.4833	163.927	436.146	43.4571			14.3784		3163.49	170.316	1497.7	105.442	2085.94	7.74165	37.2562	38.3425	16.2964	0.00582848

## Sheet: Fig 1a
DMSO	PMAi	GSK484	GSK484+PMAi
49.7721	407.018	295.408	152.084
702.828	314.633	278.098	133.613
309.805	2562.45	460.755	316.015
49.3468		23.5416	138.132
206.957	170.51	223.78	180.724
78.1188	92.3904	30.2023	123.864
234.788	353.194	80.8098	438.876
125.529	297.219	114.392	103.427
134.515	265.61	166.489	164.594
218.823	1048	156.08	396.279
53.0857	206.261	56.5838	90.7275
798.472	612.622	596.298	193.073
202.192	1170.48	251.239	266.62
219.547	744.858	151.432	124.356
116.603	99.8573	1233.09	91.6468
183.879	200.976	310.673	201.912
49.0671	281.152	17.0611	129.603
511.991	878.468	1008.28	549.061
528.296	4900.05	141.203	118.989
478.757	197.406	193.113	353.181
242.733	177.547	578.223	251.951
6.4867	46.601	86.5879	78.5849
15.4833	163.927	436.146	43.4571
14.2574	210.746	53.6125	33.5952
163.429	302.764	144.172	53.476
61.8289	212.203	31.1089	121.69

## Sheet: Fig 1b
viremic				ART
DMSO	PMAi	GSK484	GSK484+PMAi	DMSO	PMAi	GSK484	GSK484+PMAi
3.45277	36.0402	10.1012	8.28067	18.6645	15.0747	43.7641	8.00441
53.7982	86.2894	20.1869	51.7136	100.404	39.3291	31.3981	7.03227
14.5421	10.6244	26.7205	17.6351	16.8985	93.5202	20.6308	50.5624
139.007	839.989	163.305	226.627	32.6775	34.102	44.756	34.4236
6.68649	11.5948	3.57096	4.12065	14.2034	12.7435	4.89767	7.90623
			3.50277	23.6565	95.2728	16.8736	10.293
3.45292	283.335	2.39327			10.313
6.38771		6.21745	15.4256	60.4903	61.2622	16.5638	42.9052
		14.3784		32.5254	114.594	21.6332	13.0901
				27.8834	11.9829	78.6482	14.8616
				40.4204	13.0618	86.4241	62.2647
				42.4215	20.0752	14.8549	44.9503
				9.61345	24.2211	5.54507
						2.393

## Sheet: Fig 1c
ART	viremic
1237.29	506.981
1107.57	159.65
42.9046	193.06
617.917	22.89
255.32	531.09
2431.2	218.49
1005.2	525.35
434.32	3163.49
188.2	1190.17
117.252

## Sheet: Fig 1d
viremic				ART
DMSO	PMAi	GSK484	GSK484+PMAi	DMSO	PMAi	GSK484	GSK484+PMAi
86.3193	4468.99	126.265	2749.18	34.2183	8019.75	224.291	2721.5
6195.75	31150.5	2314.76	827.418	314.599	179.79	148.02	421.936
112.702	13.2805	6.16626	4.40877	1503.96	11250.5	323.216	4026.03
16466	75681.7	10916.3	56816.7	0	10.9655	11.7708	7.27012
40.119	143.002	17.8548	135.981	10.8925	204.612	143.219	240.965
25.9767	18.9237	8.53053	14.0111	14.2034	25.487	36.7325	26.3541
100.135	1402.79	351.811	619.283	408.075	828.873	143.425	190.42
1188.11	460.306	49.7396	282.803		781.707		413.653
726.511	1706.76	507.158	988.86	84.6864	892.677	49.6915	114.414
170.316	1497.7	105.442	2085.94	48.7882	91.6748	259.598	13.0901
149.703	383.859	35.7417	114.224	22.8137	331.526	19.662	282.371
				26.9469	700.618	554.554	260.38
				218.168	4630.68	356.517	10017.5
				307.63	1271.61	377.065	2049.91
				75.0779	976.135	16.751	973.518

## Sheet: Fig 1e
viremic				ART
DMSO	PMAi	GSK484	GSK484+PMAi	DMSO	PMAi	GSK484	GSK484+PMAi
	21.6241	212.126	356.069		401.993	27.3525	316.174
53.7982	38.3509	134.579	175.826	13.3872	61.8029	44.8545	133.613
14.5421	7.96829		4.40877	230.946	3628.58	467.632	524.585
290.651	647.205	175.867	813.191				7.27012
23.4027	3.86492		4.12065	337.667	784.346		714.29
2.8863	16.2203	5.68702	3.50277	0	12.7435	1.63256	100.146
6.90583	2.77781	7.17982	13.5215	47.3131	28.5818	25.3103	20.5859
12.7754	65.7581	12.4349	46.2768	36.2942	306.311	16.5638	57.207
19.4601	11.6502	30.9242	19.6462		22.9187	100.955	6.54503
7.74165	37.2562	38.3425	16.2964	12.6743	155.777	5.61773	42.108
7.12869	15.0533	4.46771	20.1571		6.69173	89.1292	19.2644
				19.2269	24.2211	16.6352	17.8253
				66.2452	903.38	16.751	948.556

## Sheet: Fig 1f
viremic	ART
2.17899	16.7457
5.22523	4.16667
0.0713436	0.171198
1.44139	0.640895
40.4651	0.0747664
0.0279938	7.2
0.0190059	3.24603
1.26031	0.531665
0.0280777	0.250417
0.0163551	0.0362319
0.247191	0.0140721
0.00582848
55.2448
0.0143678

## Sheet: Fig 2a
DMSO				PMAi
DMSO	Cl-Amidine	CAY10723	GSK484	DMSO	Cl-Amidine	CAY10723	GSK484
0.0385	0.0405			44.45	43.95
0.024	0.028			46.2	42.7
0.0973333	0.076			50.9667	48.2
0.57	0.62	0.586667	0.573333	52.2	43.4	49.7	30.3333
0.0543333	0.0583333	0.06	0.054	30.9667	25.0667	32.3333	16.4
0.155	0.1175	0.16	0.064	43.95	37.85	48.95	27.65
0.249778	0.278611	0.25	0.219333	41.8722	35.2722	43.5944	24.65
0.14			0.21	43.7			34
0.11			0.17	41.4			27.3
0.075			0.12	54.7			43.4
0.084			0.13	55.8			45.8

## Sheet: Fig 2b
	DMSO	PMAi	GSK484	GSK484+PMAi
rep1	1108	2392	3191	2979
rep2	1446	4369	779	2415
rep3	3222	3863	2049	1966
rep4	1229	3221	1282	5897

## Sheet: Fig 2c
	DMSO - wash			PMAi - wash			DMSO + GSK484 - wash			PMAi + GSK484 - wash
	rep1	rep2	rep3	rep1	rep2	rep3	rep1	rep2	rep3	rep1	rep2	rep3
8hr	0.071	0.16	0.11	25.4	25.7	30.2	0.1	0.11	0.13	12.9	13.2	14.2
16hr	0.13	0.13	0.13	43.1	49.8	51.7	0.084	0.17	0.46	35.4	38.7	34.1
24hr	0.12	0.21	0.14	60.1	57.3	56.7	0.72	0.21	0.49	41.5	43.1	40.7
	DMSO + wash			PMAi + wash			DMSO + GSK484 + wash			PMAi + GSK484 + wash
	rep1	rep2	rep3	rep1	rep2	rep3	rep1	rep2	rep3	rep1	rep2	rep3
8hr	0.091	0.16	0.1	21.7	23.8	25.4	0.094	0.16	0.14	8.64	11.6	12.3
16hr	0.12	0.2	0.14	41.2	49.2	50.9	0.12	0.27	0.19	36.7	33.1	38.2
24hr	0.13	0.22	0.17	54.5	57.9	55.3	0.3	0.21	0.22	39	44.5	43.5

[truncated: 50 more sheets: Fig 2d, Fig 2f, Fig 2g, Fig 2h, Fig 2i, Fig 2j, Fig 3a, Fig 3b, Fig 3c, Fig 3d, Fig 3e, Fig 3f, Fig 4b, Fig 4e, Fig 5a, Fig 5b, Fig 5c, Fig 5d, Fig 6a, Fig 6b …]
